# Supplementary material for: Estimating the cost of illness and burden of disease associated with the 2014–2015 chikungunya outbreak in the U.S. Virgin Islands
Source: PLoS Negl Trop Dis. 2019 Jul 19;13(7):e0007563. doi: 10.1371/journal.pntd.0007563 (PMC6668848; doi:10.1371/journal.pntd.0007563)
Supplement: S1 Surveillance questionnaire data — (XLSX) [file pntd.0007563.s005.xlsx]

## Sheet: USVI CHIKV Surveillance
County	OnsetDate	Hospitalized	Total Charges*		*Governor Juan F. Luis Hospital and Medical Center (JFLHMC): Cost per suspect/probable/confirmed CHIKV case
Saint Croix	2014-10-04	No	77.88
Saint Croix	2014-10-17	No	183.02
Saint Croix	2014-10-05	No	364.88
Saint Croix	2014-10-21	No	533.48
Saint Croix	2014-10-13	No	559.44
Saint Croix	2014-09-30	No	614.22
Saint Croix	2014-09-17	No	617.17
Saint Croix	2014-10-16	No	640.18
Saint Croix	2014-11-05	No	684.64
Saint Croix	2014-09-02	No	722.89
Saint Croix	2014-09-23	No	723.5
Saint Croix	2014-10-18	No	755.95
Saint Croix	2014-09-30	No	835.36
Saint Croix	2014-10-24	No	835.73
Saint Croix	2014-09-29	No	843.15
Saint Croix	2014-10-03	No	920.43
Saint Croix	2014-06-26	No	950.93
Saint Croix	2014-11-25	No	954.65
Saint Croix	2014-10-10	No	964.21
Saint Croix	2014-10-10	No	997.55
Saint Croix	2014-09-23	No	1043.48
Saint Croix	2014-10-10	No	1059.6
Saint Croix	2014-10-11	No	1094.87
Saint Croix	2014-09-12	No	1111.71
Saint Croix	2014-11-11	No	1159.73
Saint Croix	2014-10-01	No	1160.78
Saint Croix	2014-10-11	No	1177.22
Saint Croix	2014-06-25	No	1205.36
Saint Croix	2014-10-02	No	1234.65
Saint Croix	2014-06-24	No	1260.03
Saint Croix	2014-10-18	No	1289.91
Saint Croix	2014-09-16	No	1301.73
Saint Croix	2014-09-25	No	1301.96
Saint Croix	2014-11-25	No	1305.86
Saint Croix	2014-09-07	No	1309.61
Saint Croix	2014-12-19	No	1364.73
Saint Croix	2014-11-02	No	1396.55
Saint Croix	2014-10-19	No	1430.32
Saint Croix	2014-09-18	No	1470.22
Saint Croix	2014-09-18	No	1484.65
Saint Croix	2014-10-13	No	1487.01
Saint Croix	2015-01-03	No	1542.83
Saint Croix	2014-10-18	No	1622.16
Saint Croix	2014-10-30	No	1650.78
Saint Croix	2014-10-06	No	1660.3
Saint Croix	2014-09-25	No	1736.76
Saint Croix	2014-10-23	No	1743.37
Saint Croix	2014-10-19	No	1791.24
Saint Croix	2014-09-15	No	1797.68
Saint Croix	2014-10-15	No	1886.8
Saint Croix	2014-11-03	No	1891.07
Saint Croix	2014-10-18	No	1914.54
Saint Croix	2014-10-12	No	1973.2
Saint Croix	2014-09-15	No	1977.79
Saint Croix	2014-10-25	No	1989.07
Saint Croix	2014-09-28	No	1994.8
Saint Croix	2014-10-25	No	2061.04
Saint Croix	2014-09-09	No	2073.69
Saint Croix	2014-09-11	No	2293.45
Saint Croix	2014-08-31	No	2408.77
Saint Croix	2014-10-24	No	2575.19
Saint Croix	2014-10-27	No	2619.2
Saint Croix	2014-11-05	No	2846.41
Saint Croix	2014-10-03	No	2876.57
Saint Croix	2014-10-19	No	2915.44
Saint Croix	2014-09-02	No	3195.24
Saint Croix	2014-11-26	No	3359.64
Saint Croix	2014-10-30	No	3488.42
Saint Croix	2014-09-07	No	4575.08
Saint Croix	2014-05-11	No	Could not locate
Saint Croix	2014-07-25	No	Could not locate
Saint Croix	2014-09-26	No	Could not locate
Saint Croix	2014-09-22	No	Could not locate
Saint Croix	2014-09-29	No	Could not locate
Saint Croix	2014-09-05	No	Could not locate
Saint Croix	2014-10-09	No	Could not locate
Saint Croix	2014-10-12	No	Could not locate
Saint Croix	2014-10-11	No	Could not locate
Saint Croix	2014-10-04	No	Could not locate
Saint Croix	2014-12-19	No	Could not locate
Saint Croix	2014-01-01	No	Could not locate
Saint Croix	2014-01-09	No	Could not locate
Saint Croix	2014-01-11	No	Could not locate
Saint Croix	2014-02-06	No	Could not locate
Saint Thomas	2014-03-01	No	Could not locate
Saint Thomas	2014-04-09	No	Could not locate
Saint Thomas	2014-04-12	No	Could not locate
Saint Croix	2014-04-10	No	Could not locate
Saint Croix	2014-04-11	No	Could not locate
Saint Croix	2014-04-11	No	Could not locate
Saint Croix	2014-04-11	No	Could not locate
Saint Croix	2014-04-12	No	Could not locate
Saint Croix	2014-04-22	No	Could not locate
Saint Thomas	2014-05-20	No	Could not locate
Saint Thomas	2014-05-23	No	Could not locate
Saint Thomas	2014-05-18	No	Could not locate
Saint Croix	2014-05-11	No	Could not locate
Saint Thomas	2014-06-27	No	Could not locate
Saint Thomas	2014-06-25	No	Could not locate
Saint Thomas	2014-06-08	No	Could not locate
Saint Thomas	2014-06-15	No	Could not locate
Saint Thomas	2014-06-30	No	Could not locate
Saint Croix	2014-06-01	No	Could not locate
Saint Croix	2014-06-11	No	Could not locate
Saint Thomas	2014-06-22	No	Could not locate
Saint Thomas	2014-06-27	No	Could not locate
Saint Croix	2014-06-11	No	Could not locate
Saint Thomas	2014-06-25	No	Could not locate
Saint Thomas	2014-06-30	No	Could not locate
Saint Thomas	2014-06-16	No	Could not locate
Saint Thomas	2014-06-23	No	Could not locate
Saint Thomas	2014-06-26	No	Could not locate
Saint Thomas	2014-06-09	No	Could not locate
Saint Thomas	2014-06-14	No	Could not locate
Saint Thomas	2014-06-30	No	Could not locate
Saint Thomas	2014-06-18	No	Could not locate
Saint Thomas	2014-06-14	No	Could not locate
Saint Thomas	2014-06-14	No	Could not locate
Saint Thomas	2014-06-26	No	Could not locate
Saint Thomas	2014-06-23	No	Could not locate
Saint Thomas	2014-06-21	No	Could not locate
Saint Thomas	2014-06-19	No	Could not locate
Saint Thomas	2014-06-30	No	Could not locate
Saint Croix	2014-06-26	No	Could not locate
Saint Thomas	2014-06-27	No	Could not locate
Saint Thomas	2014-06-23	No	Could not locate
Saint Thomas	2014-07-01	No	Could not locate
Saint Croix	2014-06-28	No	Could not locate
Saint Thomas	2014-07-22	No	Could not locate
Saint Thomas	2014-07-14	No	Could not locate
Saint Thomas	2014-07-27	No	Could not locate
Saint Thomas	2014-07-22	No	Could not locate
Saint Thomas	2014-07-21	No	Could not locate
Saint Thomas	2014-07-24	No	Could not locate
Saint Thomas	2014-07-07	No	Could not locate
Saint Thomas	2014-07-20	No	Could not locate
Saint Thomas	2014-07-14	No	Could not locate
Saint Thomas	2014-07-22	No	Could not locate
Saint Thomas	2014-07-24	No	Could not locate
Saint Thomas	2014-07-29	No	Could not locate
Saint Croix	2014-07-05	No	Could not locate
Saint Croix	2014-07-09	No	Could not locate
Saint John	2014-07-13	No	Could not locate
Saint Thomas	2014-07-28	No	Could not locate
Saint Thomas	2014-07-21	No	Could not locate
Saint Thomas	2014-07-28	No	Could not locate
Saint Thomas	2014-07-19	No	Could not locate
Saint Thomas	2014-07-29	No	Could not locate
Saint Croix	2014-07-09	No	Could not locate
Saint Thomas	2014-07-18	No	Could not locate
Saint Thomas	2014-07-23	No	Could not locate
Saint Thomas	2014-07-14	No	Could not locate
Saint Croix	2014-07-11	No	Could not locate
Saint Thomas	2014-07-18	No	Could not locate
Saint Thomas	2014-07-25	No	Could not locate
Saint Thomas	2014-07-28	No	Could not locate
Saint Thomas	2014-07-30	No	Could not locate
Saint Thomas	2014-07-11	No	Could not locate
Saint Thomas	2014-07-24	No	Could not locate
Saint Thomas	2014-07-21	No	Could not locate
Saint Thomas	2014-07-23	No	Could not locate
Saint Thomas	2014-07-29	No	Could not locate
Saint Croix	2014-07-11	No	Could not locate
Saint Thomas	2014-07-30	No	Could not locate
Saint Thomas	2014-07-05	No	Could not locate
Saint Thomas	2014-07-13	No	Could not locate
Saint John	2014-07-14	No	Could not locate
Saint Thomas	2014-07-01	No	Could not locate
Saint Thomas	2014-07-30	No	Could not locate
Saint Thomas	2014-07-12	No	Could not locate
Saint Thomas	2014-07-20	No	Could not locate
Saint Croix	2014-07-11	No	Could not locate
Saint Thomas	2014-07-20	No	Could not locate
Saint Thomas	2014-07-01	No	Could not locate
Saint Thomas	2014-07-22	No	Could not locate
Saint Croix	2014-07-12	No	Could not locate
Saint Thomas	2014-07-22	No	Could not locate
Saint Thomas	2014-07-31	No	Could not locate
Saint Thomas	2014-07-22	No	Could not locate
Saint Thomas	2014-07-31	No	Could not locate
Saint Thomas	2014-07-31	No	Could not locate
Saint Thomas	2014-07-29	No	Could not locate
Saint Thomas	2014-07-22	No	Could not locate
Saint Thomas	2014-07-11	No	Could not locate
Saint Thomas	2014-07-23	No	Could not locate
Saint Thomas	2014-07-26	No	Could not locate
Saint Thomas	2014-07-31	No	Could not locate
Saint Thomas	2014-07-25	No	Could not locate
Saint Thomas	2014-07-28	No	Could not locate
Saint Thomas	2014-07-29	No	Could not locate
Saint Thomas	2014-07-19	No	Could not locate
Saint Thomas	2014-07-27	No	Could not locate
Saint Thomas	2014-07-17	No	Could not locate
Saint Croix	2014-07-12	No	Could not locate
Saint Thomas	2014-07-22	No	Could not locate
Saint Thomas	2014-07-01	No	Could not locate
Saint Thomas	2014-07-28	No	Could not locate
Saint Thomas	2014-07-05	No	Could not locate
Saint Thomas	2014-07-27	No	Could not locate
Saint Thomas	2014-07-08	No	Could not locate
Saint Thomas	2014-07-04	No	Could not locate
Saint Thomas	2014-07-23	No	Could not locate
Saint Thomas	2014-07-30	No	Could not locate
Saint Croix	2014-07-17	No	Could not locate
Saint Croix	2014-07-18	No	Could not locate
Saint Thomas	2014-07-31	No	Could not locate
Saint Thomas	2014-07-22	No	Could not locate
Saint Thomas	2014-07-14	No	Could not locate
Saint John	2014-07-20	No	Could not locate
Saint Thomas	2014-07-08	No	Could not locate
Saint Thomas	2014-07-15	No	Could not locate
Saint Croix	2014-07-26	No	Could not locate
Saint Thomas	2014-07-18	No	Could not locate
Saint John	2014-07-21	No	Could not locate
Saint Thomas	2014-07-23	No	Could not locate
Saint Thomas	2014-07-27	No	Could not locate
Saint Thomas	2014-07-10	No	Could not locate
Saint Thomas	2014-07-11	No	Could not locate
Saint Croix	2014-07-28	No	Could not locate
Saint Croix	2014-07-28	No	Could not locate
Saint Thomas	2014-07-22	No	Could not locate
Saint Thomas	2014-07-22	No	Could not locate
Saint Thomas	2014-08-26	No	Could not locate
Saint Thomas	2014-08-26	No	Could not locate
Saint Thomas	2014-08-30	No	Could not locate
Saint Thomas	2014-08-21	No	Could not locate
Saint Thomas	2014-08-22	No	Could not locate
Saint Thomas	2014-08-15	No	Could not locate
Saint John	2014-08-08	No	Could not locate
Saint Thomas	2014-08-18	No	Could not locate
Saint Thomas	2014-08-26	No	Could not locate
Saint Thomas	2014-08-25	No	Could not locate
Saint Thomas	2014-08-15	No	Could not locate
Saint Thomas	2014-08-22	No	Could not locate
Saint Thomas	2014-08-24	No	Could not locate
Saint Croix	2014-07-28	No	Could not locate
Saint Thomas	2014-08-24	No	Could not locate
Saint Thomas	2014-08-25	No	Could not locate
Saint Thomas	2014-08-19	No	Could not locate
Saint Thomas	2014-08-27	No	Could not locate
Saint Thomas	2014-08-21	No	Could not locate
Saint Thomas	2014-08-25	No	Could not locate
Saint Thomas	2014-08-30	No	Could not locate
Saint Thomas	2014-08-25	No	Could not locate
Saint Thomas	2014-08-25	No	Could not locate
Saint Thomas	2014-08-16	No	Could not locate
Saint Thomas	2014-08-17	No	Could not locate
Saint Thomas	2014-08-30	No	Could not locate
Saint Thomas	2014-08-13	No	Could not locate
Saint Thomas	2014-08-10	No	Could not locate
Saint Thomas	2014-08-19	No	Could not locate
Saint Thomas	2014-08-22	No	Could not locate
Saint Thomas	2014-08-27	No	Could not locate
Saint Thomas	2014-08-22	No	Could not locate
Saint Thomas	2014-08-25	No	Could not locate
Saint Thomas	2014-08-22	No	Could not locate
Saint Thomas	2014-08-19	No	Could not locate
Saint Thomas	2014-08-04	No	Could not locate
Saint Thomas	2014-08-23	No	Could not locate
Saint Thomas	2014-08-15	No	Could not locate
Saint Thomas	2014-08-26	No	Could not locate
Saint Thomas	2014-08-26	No	Could not locate
Saint Thomas	2014-08-27	No	Could not locate
Saint Thomas	2014-08-28	No	Could not locate
Saint Thomas	2014-08-27	No	Could not locate
Saint Thomas	2014-08-30	No	Could not locate
Saint Thomas	2014-08-07	No	Could not locate
Saint Thomas	2014-08-27	No	Could not locate
Saint Thomas	2014-08-06	No	Could not locate
Saint Thomas	2014-08-29	No	Could not locate
Saint Croix	2014-08-09	No	Could not locate
Saint Thomas	2014-08-25	No	Could not locate
Saint Thomas	2014-08-29	No	Could not locate
Saint Thomas	2014-08-16	No	Could not locate
Saint Thomas	2014-08-15	No	Could not locate
Saint Thomas	2014-08-05	No	Could not locate
Saint Thomas	2014-08-21	No	Could not locate
Saint Thomas	2014-08-31	No	Could not locate
Saint Thomas	2014-08-28	No	Could not locate
Saint Thomas	2014-08-24	No	Could not locate
Saint Thomas	2014-08-25	No	Could not locate
Saint Thomas	2014-08-22	No	Could not locate
Saint Thomas	2014-08-31	No	Could not locate
Saint Thomas	2014-08-30	No	Could not locate
Saint Thomas	2014-08-29	No	Could not locate
Saint Thomas	2014-08-05	No	Could not locate
Saint Thomas	2014-08-04	No	Could not locate
Saint Thomas	2014-08-30	No	Could not locate
Saint Thomas	2014-08-13	No	Could not locate
Saint Thomas	2014-08-16	No	Could not locate
Saint Thomas	2014-08-05	No	Could not locate
Saint Thomas	2014-08-20	No	Could not locate
Saint Thomas	2014-08-24	No	Could not locate
Saint Thomas	2014-08-12	No	Could not locate
Saint Thomas	2014-08-30	No	Could not locate
Saint Thomas	2014-08-17	No	Could not locate
Saint Thomas	2014-08-23	No	Could not locate
Saint Thomas	2014-08-12	No	Could not locate
Saint Thomas	2014-08-22	No	Could not locate
Saint Thomas	2014-08-14	No	Could not locate
Saint Thomas	2014-08-16	No	Could not locate
Saint Thomas	2014-08-27	No	Could not locate
Saint Thomas	2014-08-31	No	Could not locate
Saint Thomas	2014-08-23	No	Could not locate
Saint Thomas	2014-08-25	No	Could not locate
Saint Thomas	2014-08-23	No	Could not locate
Saint Thomas	2014-08-29	No	Could not locate
Saint Thomas	2014-08-08	No	Could not locate
Saint Thomas	2014-08-19	No	Could not locate
Saint Thomas	2014-08-24	No	Could not locate
Saint Thomas	2014-08-04	No	Could not locate
Saint Thomas	2014-08-31	No	Could not locate
Saint Thomas	2014-08-06	No	Could not locate
Saint Thomas	2014-08-23	No	Could not locate
Saint Thomas	2014-08-26	No	Could not locate
Saint Thomas	2014-08-27	No	Could not locate
Saint Thomas	2014-08-16	No	Could not locate
Saint Thomas	2014-08-07	No	Could not locate
Saint Thomas	2014-08-21	No	Could not locate
Saint Thomas	2014-08-18	No	Could not locate
Saint Thomas	2014-08-20	No	Could not locate
Saint Thomas	2014-08-22	No	Could not locate
Saint Thomas	2014-08-24	No	Could not locate
Saint Thomas	2014-08-27	No	Could not locate
Saint Thomas	2014-08-25	No	Could not locate
Saint Thomas	2014-08-30	No	Could not locate
Saint Thomas	2014-08-16	No	Could not locate
Saint Thomas	2014-08-01	No	Could not locate
Saint John	2014-08-11	No	Could not locate
Saint Thomas	2014-08-30	No	Could not locate
Saint Thomas	2014-08-07	No	Could not locate
Saint Thomas	2014-08-24	No	Could not locate
Saint Thomas	2014-08-28	No	Could not locate
Saint Thomas	2014-08-12	No	Could not locate
Saint Thomas	2014-08-09	No	Could not locate
Saint Thomas	2014-08-28	No	Could not locate
Saint Thomas	2014-08-31	No	Could not locate
Saint Thomas	2014-08-21	No	Could not locate
Saint Thomas	2014-08-11	No	Could not locate
Saint Thomas	2014-08-26	No	Could not locate
Saint Thomas	2014-08-23	No	Could not locate
Saint Thomas	2014-08-11	No	Could not locate
Saint Thomas	2014-08-28	No	Could not locate
Saint Thomas	2014-08-24	No	Could not locate
Saint Thomas	2014-08-20	No	Could not locate
Saint Thomas	2014-08-11	No	Could not locate
Saint Thomas	2014-08-24	No	Could not locate
Saint Thomas	2014-08-24	No	Could not locate
Saint Thomas	2014-08-29	No	Could not locate
Saint Thomas	2014-08-04	No	Could not locate
Saint Thomas	2014-08-14	No	Could not locate
Saint Thomas	2014-08-29	No	Could not locate
Saint Thomas	2014-08-22	No	Could not locate
Saint Thomas	2014-08-23	No	Could not locate
Saint Thomas	2014-08-27	No	Could not locate
Saint Thomas	2014-08-27	No	Could not locate
Saint Thomas	2014-08-26	No	Could not locate
Saint Thomas	2014-08-14	No	Could not locate
Saint Thomas	2014-08-30	No	Could not locate
Saint Thomas	2014-08-08	No	Could not locate
Saint Thomas	2014-08-26	No	Could not locate
Saint Thomas	2014-08-31	No	Could not locate
Saint Thomas	2014-08-27	No	Could not locate
Saint Thomas	2014-08-08	No	Could not locate
Saint Thomas	2014-08-08	No	Could not locate
Saint Thomas	2014-08-31	No	Could not locate
Saint Thomas	2014-08-24	No	Could not locate
Saint Thomas	2014-08-24	No	Could not locate
Saint Thomas	2014-08-26	No	Could not locate
Saint Thomas	2014-08-30	No	Could not locate
Saint Thomas	2014-08-09	No	Could not locate
Saint John	2014-08-15	No	Could not locate
Saint Thomas	2014-08-07	No	Could not locate
Saint Thomas	2014-08-30	No	Could not locate
Saint Thomas	2014-08-29	No	Could not locate
Saint Thomas	2014-08-15	No	Could not locate
Saint Thomas	2014-08-08	No	Could not locate
Saint Thomas	2014-08-24	No	Could not locate
Saint Thomas	2014-08-24	No	Could not locate
Saint Thomas	2014-08-27	No	Could not locate
Saint Thomas	2014-08-31	No	Could not locate
Saint Thomas	2014-08-22	No	Could not locate
Saint Thomas	2014-08-24	No	Could not locate
Saint Thomas	2014-08-31	No	Could not locate
Saint Thomas	2014-08-19	No	Could not locate
Saint Thomas	2014-08-01	No	Could not locate
Saint John	2014-08-20	No	Could not locate
Saint Thomas	2014-08-07	No	Could not locate
Saint Thomas	2014-08-23	No	Could not locate
Saint Thomas	2014-08-22	No	Could not locate
Saint Thomas	2014-08-10	No	Could not locate
Saint Thomas	2014-08-22	No	Could not locate
Saint Thomas	2014-08-23	No	Could not locate
Saint Thomas	2014-08-25	No	Could not locate
Saint Thomas	2014-08-16	No	Could not locate
Saint Thomas	2014-08-31	No	Could not locate
Saint Thomas	2014-08-07	No	Could not locate
Saint Thomas	2014-08-05	No	Could not locate
Saint Thomas	2014-08-03	No	Could not locate
Saint Thomas	2014-08-31	No	Could not locate
Saint Thomas	2014-08-04	No	Could not locate
Saint Thomas	2014-08-07	No	Could not locate
Saint Thomas	2014-08-20	No	Could not locate
Saint Thomas	2014-08-28	No	Could not locate
Saint Thomas	2014-08-14	No	Could not locate
Saint Thomas	2014-08-29	No	Could not locate
Saint Thomas	2014-08-30	No	Could not locate
Saint Thomas	2014-08-16	No	Could not locate
Saint Thomas	2014-08-16	No	Could not locate
Saint Thomas	2014-08-21	No	Could not locate
Saint Thomas	2014-08-07	No	Could not locate
Saint Thomas	2014-08-28	No	Could not locate
Saint Thomas	2014-08-29	No	Could not locate
Saint Thomas	2014-08-10	No	Could not locate
Saint Thomas	2014-08-24	No	Could not locate
Saint Thomas	2014-08-06	No	Could not locate
Saint Thomas	2014-08-30	No	Could not locate
Saint Thomas	2014-08-29	No	Could not locate
Saint Thomas	2014-08-15	No	Could not locate
Saint Thomas	2014-08-21	No	Could not locate
Saint Thomas	2014-08-23	No	Could not locate
Saint Thomas	2014-08-09	No	Could not locate
Saint Thomas	2014-08-29	No	Could not locate
Saint Thomas	2014-08-24	No	Could not locate
Saint Thomas	2014-08-27	No	Could not locate
Saint Thomas	2014-08-24	No	Could not locate
Saint Thomas	2014-08-16	No	Could not locate
Saint Thomas	2014-08-13	No	Could not locate
Saint Thomas	2014-08-30	No	Could not locate
Saint Thomas	2014-08-28	No	Could not locate
Saint Thomas	2014-08-26	No	Could not locate
Saint John	2014-08-21	No	Could not locate
Saint Thomas	2014-08-15	No	Could not locate
Saint Thomas	2014-08-23	No	Could not locate
Saint Thomas	2014-08-30	No	Could not locate
Saint Thomas	2014-08-20	No	Could not locate
Saint Thomas	2014-08-22	No	Could not locate
Saint Thomas	2014-08-24	No	Could not locate
Saint Thomas	2014-08-30	No	Could not locate
Saint Thomas	2014-08-07	No	Could not locate
Saint Thomas	2014-08-23	No	Could not locate
Saint Thomas	2014-08-17	No	Could not locate
Saint Thomas	2014-08-01	No	Could not locate
Saint Thomas	2014-08-01	No	Could not locate
Saint Thomas	2014-08-31	No	Could not locate
Saint Thomas	2014-08-29	No	Could not locate
Saint Thomas	2014-08-26	No	Could not locate
Saint Thomas	2014-08-01	No	Could not locate
Saint Thomas	2014-08-25	No	Could not locate
Saint Thomas	2014-08-02	No	Could not locate
Saint Thomas	2014-08-02	No	Could not locate
Saint Thomas	2014-08-02	No	Could not locate
Saint Thomas	2014-08-27	No	Could not locate
Saint Thomas	2014-08-17	No	Could not locate
Saint Thomas	2014-08-27	No	Could not locate
Saint Thomas	2014-08-24	No	Could not locate
Saint John	2014-08-21	No	Could not locate
Saint Thomas	2014-08-27	No	Could not locate
Saint Thomas	2014-08-03	No	Could not locate
Saint John	2014-08-23	No	Could not locate
Saint Thomas	2014-08-03	No	Could not locate
Saint Thomas	2014-08-31	No	Could not locate
Saint Thomas	2014-08-03	No	Could not locate
Saint Thomas	2014-08-09	No	Could not locate
Saint Thomas	2014-08-22	No	Could not locate
Saint Thomas	2014-08-22	No	Could not locate
Saint Thomas	2014-08-04	No	Could not locate
Saint Thomas	2014-08-04	No	Could not locate
Saint Thomas	2014-08-21	No	Could not locate
Saint Thomas	2014-08-18	No	Could not locate
Saint Thomas	2014-08-24	No	Could not locate
Saint Thomas	2014-08-21	No	Could not locate
Saint Thomas	2014-08-22	No	Could not locate
Saint Thomas	2014-08-25	No	Could not locate
Saint Thomas	2014-08-28	No	Could not locate
Saint Thomas	2014-08-25	No	Could not locate
Saint Thomas	2014-08-08	No	Could not locate
Saint Thomas	2014-08-21	No	Could not locate
Saint Thomas	2014-08-12	No	Could not locate
Saint Thomas	2014-08-06	No	Could not locate
Saint Thomas	2014-08-05	No	Could not locate
Saint Thomas	2014-08-24	No	Could not locate
Saint Thomas	2014-08-07	No	Could not locate
Saint Thomas	2014-08-21	No	Could not locate
Saint John	2014-08-25	No	Could not locate
Saint Thomas	2014-08-27	No	Could not locate
Saint Thomas	2014-08-23	No	Could not locate
Saint Thomas	2014-08-22	No	Could not locate
Saint Thomas	2014-08-29	No	Could not locate
Saint Thomas	2014-08-14	No	Could not locate
Saint Thomas	2014-08-28	No	Could not locate
Saint Thomas	2014-08-15	No	Could not locate
Saint Thomas	2014-08-22	No	Could not locate
Saint Thomas	2014-08-25	No	Could not locate
Saint Thomas	2014-08-27	No	Could not locate
Saint Thomas	2014-08-19	No	Could not locate
Saint Thomas	2014-08-15	No	Could not locate
Saint Thomas	2014-08-24	No	Could not locate
Saint Thomas	2014-08-19	No	Could not locate
Saint Thomas	2014-08-08	No	Could not locate
Saint Thomas	2014-08-17	No	Could not locate
Saint Thomas	2014-08-20	No	Could not locate
Saint Thomas	2014-08-14	No	Could not locate
Saint Thomas	2014-08-31	No	Could not locate
Saint Thomas	2014-08-01	No	Could not locate
Saint Thomas	2014-08-30	No	Could not locate
Saint Thomas	2014-08-23	No	Could not locate
Saint Thomas	2014-08-01	No	Could not locate
Saint Thomas	2014-08-31	No	Could not locate
Saint Thomas	2014-08-08	No	Could not locate
Saint Thomas	2014-08-08	No	Could not locate
Saint Thomas	2014-08-21	No	Could not locate
Saint Thomas	2014-08-26	No	Could not locate
Saint Thomas	2014-08-09	No	Could not locate
Saint Thomas	2014-08-20	No	Could not locate
Saint Thomas	2014-08-25	No	Could not locate
Saint Thomas	2014-08-10	No	Could not locate
Saint Thomas	2014-08-02	No	Could not locate
Saint Thomas	2014-08-28	No	Could not locate
Saint Thomas	2014-08-31	No	Could not locate
Saint John	2014-08-25	No	Could not locate
Saint Thomas	2014-08-31	No	Could not locate
Saint Thomas	2014-08-24	No	Could not locate
Saint Thomas	2014-08-03	No	Could not locate
Saint Thomas	2014-08-18	No	Could not locate
Saint Croix	2014-08-11	No	Could not locate
Saint Thomas	2014-08-25	No	Could not locate
Saint Thomas	2014-08-10	No	Could not locate
Saint Thomas	2014-08-30	No	Could not locate
Saint Thomas	2014-08-23	No	Could not locate
Saint Thomas	2014-08-10	No	Could not locate
Saint Thomas	2014-08-10	No	Could not locate
Saint Thomas	2014-08-11	No	Could not locate
Saint Croix	2014-08-11	No	Could not locate
Saint Thomas	2014-08-05	No	Could not locate
Saint Thomas	2014-08-07	No	Could not locate
Saint Croix	2014-08-12	No	Could not locate
Saint Thomas	2014-08-29	No	Could not locate
Saint Thomas	2014-08-28	No	Could not locate
Saint Thomas	2014-08-11	No	Could not locate
Saint Thomas	2014-08-20	No	Could not locate
Saint Thomas	2014-08-31	No	Could not locate
Saint Thomas	2014-08-26	No	Could not locate
Saint Thomas	2014-08-11	No	Could not locate
Saint Thomas	2014-08-08	No	Could not locate
Saint Thomas	2014-08-11	No	Could not locate
Saint Thomas	2014-08-28	No	Could not locate
Saint Thomas	2014-08-31	No	Could not locate
Saint Thomas	2014-08-20	No	Could not locate
Saint Thomas	2014-08-23	No	Could not locate
Saint Thomas	2014-08-23	No	Could not locate
Saint Thomas	2014-08-19	No	Could not locate
Saint Thomas	2014-08-20	No	Could not locate
Saint Thomas	2014-08-20	No	Could not locate
Saint Thomas	2014-08-09	No	Could not locate
Saint Thomas	2014-08-17	No	Could not locate
Saint Thomas	2014-08-29	No	Could not locate
Saint Thomas	2014-08-26	No	Could not locate
Saint Thomas	2014-08-31	No	Could not locate
Saint Thomas	2014-08-23	No	Could not locate
Saint Thomas	2014-08-24	No	Could not locate
Saint Thomas	2014-08-16	No	Could not locate
Saint Thomas	2014-08-12	No	Could not locate
Saint Croix	2014-08-18	No	Could not locate
Saint Thomas	2014-08-24	No	Could not locate
Saint Thomas	2014-08-31	No	Could not locate
Saint Thomas	2014-08-28	No	Could not locate
Saint Thomas	2014-08-22	No	Could not locate
Saint Thomas	2014-08-17	No	Could not locate
Saint Thomas	2014-08-20	No	Could not locate
Saint Thomas	2014-08-23	No	Could not locate
Saint Thomas	2014-08-07	No	Could not locate
Saint Thomas	2014-08-24	No	Could not locate
Saint Thomas	2014-08-31	No	Could not locate
Saint Thomas	2014-08-30	No	Could not locate
Saint Thomas	2014-08-17	No	Could not locate
Saint Thomas	2014-08-05	No	Could not locate
Saint Thomas	2014-08-27	No	Could not locate
Saint Thomas	2014-08-29	No	Could not locate
Saint Thomas	2014-08-24	No	Could not locate
Saint Thomas	2014-08-30	No	Could not locate
Saint Thomas	2014-08-09	No	Could not locate
Saint Thomas	2014-08-30	No	Could not locate
Saint Thomas	2014-08-15	No	Could not locate
Saint Thomas	2014-08-16	No	Could not locate
Saint Thomas	2014-08-22	No	Could not locate
Saint Thomas	2014-08-21	No	Could not locate
Saint Thomas	2014-08-14	No	Could not locate
Saint Thomas	2014-08-20	No	Could not locate
Saint Thomas	2014-08-15	No	Could not locate
Saint Thomas	2014-08-20	No	Could not locate
Saint Thomas	2014-08-26	No	Could not locate
Saint Thomas	2014-08-23	No	Could not locate
Saint Thomas	2014-08-30	No	Could not locate
Saint Thomas	2014-08-13	No	Could not locate
Saint Thomas	2014-08-20	No	Could not locate
Saint Thomas	2014-08-20	No	Could not locate
Saint Thomas	2014-08-13	No	Could not locate
Saint Thomas	2014-08-29	No	Could not locate
Saint Thomas	2014-08-13	No	Could not locate
Saint Thomas	2014-08-18	No	Could not locate
Saint Thomas	2014-08-30	No	Could not locate
Saint Thomas	2014-08-18	No	Could not locate
Saint Thomas	2014-08-29	No	Could not locate
Saint Thomas	2014-08-11	No	Could not locate
Saint Thomas	2014-08-19	No	Could not locate
Saint Thomas	2014-08-23	No	Could not locate
Saint John	2014-08-26	No	Could not locate
Saint Thomas	2014-08-15	No	Could not locate
Saint Thomas	2014-08-15	No	Could not locate
Saint Thomas	2014-08-02	No	Could not locate
Saint Thomas	2014-08-04	No	Could not locate
Saint Thomas	2014-08-16	No	Could not locate
Saint Thomas	2014-08-30	No	Could not locate
Saint Thomas	2014-08-14	No	Could not locate
Saint Thomas	2014-08-14	No	Could not locate
Saint Thomas	2014-08-06	No	Could not locate
Saint Thomas	2014-08-15	No	Could not locate
Saint Thomas	2014-08-20	No	Could not locate
Saint Thomas	2014-08-14	No	Could not locate
Saint Thomas	2014-08-14	No	Could not locate
Saint Thomas	2014-08-30	No	Could not locate
Saint John	2014-08-27	No	Could not locate
Saint Thomas	2014-08-20	No	Could not locate
Saint Thomas	2014-08-09	No	Could not locate
Saint Thomas	2014-08-03	No	Could not locate
Saint Thomas	2014-08-03	No	Could not locate
Saint Thomas	2014-08-12	No	Could not locate
Saint John	2014-08-28	No	Could not locate
Saint Thomas	2014-08-07	No	Could not locate
Saint Thomas	2014-08-12	No	Could not locate
Saint John	2014-08-30	No	Could not locate
Saint Thomas	2014-08-20	No	Could not locate
Saint Thomas	2014-08-27	No	Could not locate
Saint Thomas	2014-08-30	No	Could not locate
Saint Thomas	2014-08-25	No	Could not locate
Saint Thomas	2014-08-07	No	Could not locate
Saint Thomas	2014-08-31	No	Could not locate
Saint Thomas	2014-08-23	No	Could not locate
Saint Thomas	2014-08-31	No	Could not locate
Saint Thomas	2014-08-15	No	Could not locate
Saint John	2014-08-31	No	Could not locate
Saint Thomas	2014-09-11	No	Could not locate
Saint Thomas	2014-09-04	No	Could not locate
Saint Thomas	2014-09-10	No	Could not locate
Saint Thomas	2014-09-11	No	Could not locate
Saint Thomas	2014-09-01	No	Could not locate
Saint Thomas	2014-09-12	No	Could not locate
Saint John	2014-09-01	No	Could not locate
Saint Thomas	2014-09-02	No	Could not locate
Saint Croix	2014-09-04	No	Could not locate
Saint Thomas	2014-09-26	No	Could not locate
Saint Thomas	2014-09-26	No	Could not locate
Saint Thomas	2014-09-02	No	Could not locate
Saint Thomas	2014-09-23	No	Could not locate
Saint Thomas	2014-09-12	No	Could not locate
Saint Thomas	2014-09-11	No	Could not locate
Saint Thomas	2014-09-06	No	Could not locate
Saint Thomas	2014-09-26	No	Could not locate
Saint Thomas	2014-09-17	No	Could not locate
Saint Thomas	2014-09-11	No	Could not locate
Saint Thomas	2014-09-08	No	Could not locate
Saint Thomas	2014-09-18	No	Could not locate
Saint Thomas	2014-09-10	No	Could not locate
Saint Thomas	2014-09-12	No	Could not locate
Saint Thomas	2014-09-11	No	Could not locate
Saint Thomas	2014-09-08	No	Could not locate
Saint Thomas	2014-09-14	No	Could not locate
Saint Thomas	2014-09-10	No	Could not locate
Saint Thomas	2014-09-07	No	Could not locate
Saint Thomas	2014-09-15	No	Could not locate
Saint Thomas	2014-09-17	No	Could not locate
Saint Thomas	2014-09-03	No	Could not locate
Saint Thomas	2014-09-07	No	Could not locate
Saint Thomas	2014-09-26	No	Could not locate
Saint Thomas	2014-09-17	No	Could not locate
Saint Croix	2014-09-04	No	Could not locate
Saint John	2014-09-03	No	Could not locate
Saint Thomas	2014-09-03	No	Could not locate
Saint Croix	2014-09-05	No	Could not locate
Saint Thomas	2014-09-13	No	Could not locate
Saint Thomas	2014-09-09	No	Could not locate
Saint Thomas	2014-09-04	No	Could not locate
Saint Thomas	2014-09-08	No	Could not locate
Saint Thomas	2014-09-17	No	Could not locate
Saint Thomas	2014-09-25	No	Could not locate
Saint Thomas	2014-09-28	No	Could not locate
Saint John	2014-09-03	No	Could not locate
Saint Thomas	2014-09-10	No	Could not locate
Saint Thomas	2014-09-11	No	Could not locate
Saint Thomas	2014-09-09	No	Could not locate
Saint Thomas	2014-09-08	No	Could not locate
Saint Thomas	2014-09-15	No	Could not locate
Saint Thomas	2014-09-08	No	Could not locate
Saint Thomas	2014-09-11	No	Could not locate
Saint Thomas	2014-09-10	No	Could not locate
Saint Thomas	2014-09-25	No	Could not locate
Saint Thomas	2014-09-01	No	Could not locate
Saint Thomas	2014-09-04	No	Could not locate
Saint Thomas	2014-09-04	No	Could not locate
Saint Croix	2014-09-11	No	1490.45
Saint Thomas	2014-09-19	No	Could not locate
Saint Thomas	2014-09-20	No	Could not locate
Saint Thomas	2014-09-07	No	Could not locate
Saint Thomas	2014-09-07	No	Could not locate
Saint Thomas	2014-09-14	No	Could not locate
Saint Thomas	2014-09-07	No	Could not locate
Saint Thomas	2014-09-03	No	Could not locate
Saint Thomas	2014-09-27	No	Could not locate
Saint Thomas	2014-09-03	No	Could not locate
Saint Thomas	2014-09-10	No	Could not locate
Saint John	2014-09-03	No	Could not locate
Saint Thomas	2014-09-06	No	Could not locate
Saint Thomas	2014-09-04	No	Could not locate
Saint Thomas	2014-09-11	No	Could not locate
Saint Thomas	2014-09-02	No	Could not locate
Saint Thomas	2014-09-12	No	Could not locate
Saint Thomas	2014-09-08	No	Could not locate
Saint Thomas	2014-09-24	No	Could not locate
Saint Thomas	2014-09-02	No	Could not locate
Saint Thomas	2014-09-10	No	Could not locate
Saint Thomas	2014-09-12	No	Could not locate
Saint Thomas	2014-09-04	No	Could not locate
Saint Thomas	2014-09-10	No	Could not locate
Saint Thomas	2014-09-12	No	Could not locate
Saint Thomas	2014-09-22	No	Could not locate
Saint Thomas	2014-09-12	No	Could not locate
Saint Thomas	2014-09-21	No	Could not locate
Saint Thomas	2014-09-09	No	Could not locate
Saint Thomas	2014-09-13	No	Could not locate
Saint Thomas	2014-09-08	No	Could not locate
Saint Thomas	2014-09-22	No	Could not locate
Saint Thomas	2014-09-13	No	Could not locate
Saint Thomas	2014-09-17	No	Could not locate
Saint Thomas	2014-09-13	No	Could not locate
Saint Thomas	2014-09-10	No	Could not locate
Saint Thomas	2014-09-13	No	Could not locate
Saint Thomas	2014-09-24	No	Could not locate
Saint Thomas	2014-09-20	No	Could not locate
Saint Thomas	2014-09-11	No	Could not locate
Saint Thomas	2014-09-02	No	Could not locate
Saint Thomas	2014-09-12	No	Could not locate
Saint Thomas	2014-09-06	No	Could not locate
Saint Croix	2014-09-12	No	Could not locate
Saint Thomas	2014-09-12	No	Could not locate
Saint Thomas	2014-09-10	No	Could not locate
Saint Thomas	2014-09-29	No	Could not locate
Saint Thomas	2014-09-07	No	Could not locate
Saint Thomas	2014-09-19	No	Could not locate
Saint Thomas	2014-09-03	No	Could not locate
Saint Thomas	2014-09-22	No	Could not locate
Saint Thomas	2014-09-11	No	Could not locate
Saint Thomas	2014-09-13	No	Could not locate
Saint John	2014-09-04	No	Could not locate
Saint Thomas	2014-09-02	No	Could not locate
Saint John	2014-09-11	No	Could not locate
Saint Thomas	2014-09-07	No	Could not locate
Saint Thomas	2014-09-20	No	Could not locate
Saint Thomas	2014-09-20	No	Could not locate
Saint Croix	2014-09-12	No	Could not locate
Saint Thomas	2014-09-29	No	Could not locate
Saint John	2014-09-12	No	Could not locate
Saint Thomas	2014-09-25	No	Could not locate
Saint Thomas	2014-09-08	No	Could not locate
Saint Thomas	2014-09-15	No	Could not locate
Saint Thomas	2014-09-20	No	Could not locate
Saint Thomas	2014-09-02	No	Could not locate
Saint Thomas	2014-09-15	No	Could not locate
Saint John	2014-09-15	No	Could not locate
Saint Thomas	2014-09-17	No	Could not locate
Saint Thomas	2014-09-04	No	Could not locate
Saint Thomas	2014-09-07	No	Could not locate
Saint John	2014-09-15	No	Could not locate
Saint Thomas	2014-09-12	No	Could not locate
Saint Thomas	2014-09-18	No	Could not locate
Saint Thomas	2014-09-07	No	Could not locate
Saint Thomas	2014-09-12	No	Could not locate
Saint John	2014-09-16	No	Could not locate
Saint Thomas	2014-09-19	No	Could not locate
Saint Thomas	2014-09-17	No	Could not locate
Saint Croix	2014-09-13	No	Could not locate
Saint Thomas	2014-09-27	No	Could not locate
Saint Thomas	2014-09-02	No	Could not locate
Saint Thomas	2014-09-18	No	Could not locate
Saint Thomas	2014-09-06	No	Could not locate
Saint Thomas	2014-09-16	No	Could not locate
Saint Thomas	2014-09-12	No	Could not locate
Saint Thomas	2014-09-07	No	Could not locate
Saint Thomas	2014-09-16	No	Could not locate
Saint Thomas	2014-09-17	No	Could not locate
Saint Thomas	2014-09-15	No	Could not locate
Saint Thomas	2014-09-20	No	Could not locate
Saint Thomas	2014-09-10	No	Could not locate
Saint Thomas	2014-09-18	No	Could not locate
Saint Thomas	2014-09-07	No	Could not locate
Saint Thomas	2014-09-09	No	Could not locate
Saint Thomas	2014-09-07	No	Could not locate
Saint Thomas	2014-09-07	No	Could not locate
Saint Thomas	2014-09-30	No	Could not locate
Saint Thomas	2014-09-11	No	Could not locate
Saint Thomas	2014-09-23	No	Could not locate
Saint Croix	2014-09-14	No	Could not locate
Saint Thomas	2014-09-01	No	Could not locate
Saint Thomas	2014-09-07	No	Could not locate
Saint Thomas	2014-09-01	No	Could not locate
Saint Thomas	2014-09-07	No	Could not locate
Saint Thomas	2014-09-08	No	Could not locate
Saint Thomas	2014-09-07	No	Could not locate
Saint Croix	2014-09-14	No	Could not locate
Saint Thomas	2014-09-28	No	Could not locate
Saint Thomas	2014-09-13	No	Could not locate
Saint John	2014-09-16	No	Could not locate
Saint Croix	2014-09-15	No	Could not locate
Saint Thomas	2014-09-04	No	Could not locate
Saint Thomas	2014-09-28	No	Could not locate
Saint Thomas	2014-09-20	No	Could not locate
Saint Thomas	2014-09-06	No	Could not locate
Saint Thomas	2014-09-03	No	Could not locate
Saint Thomas	2014-09-15	No	Could not locate
Saint Thomas	2014-09-10	No	Could not locate
Saint Croix	2014-09-15	No	Could not locate
Saint John	2014-09-17	No	Could not locate
Saint Thomas	2014-09-11	No	Could not locate
Saint Croix	2014-09-16	No	Could not locate
Saint Thomas	2014-09-02	No	Could not locate
Saint Thomas	2014-09-12	No	Could not locate
Saint Thomas	2014-09-05	No	Could not locate
Saint Thomas	2014-09-10	No	Could not locate
Saint Thomas	2014-09-30	No	Could not locate
Saint Thomas	2014-09-20	No	Could not locate
Saint Thomas	2014-09-14	No	Could not locate
Saint Thomas	2014-09-03	No	Could not locate
Saint Thomas	2014-09-02	No	Could not locate
Saint Thomas	2014-09-14	No	Could not locate
Saint Thomas	2014-09-30	No	Could not locate
Saint Thomas	2014-09-19	No	Could not locate
Saint Thomas	2014-09-01	No	Could not locate
Saint John	2014-09-19	No	Could not locate
Saint Thomas	2014-09-09	No	Could not locate
Saint Thomas	2014-09-12	No	Could not locate
Saint John	2014-09-19	No	Could not locate
Saint Thomas	2014-09-09	No	Could not locate
Saint Thomas	2014-09-02	No	Could not locate
Saint Thomas	2014-09-29	No	Could not locate
Saint Thomas	2014-09-07	No	Could not locate
Saint Thomas	2014-09-01	No	Could not locate
Saint Thomas	2014-09-18	No	Could not locate
Saint Thomas	2014-09-04	No	Could not locate
Saint Croix	2014-09-17	No	Could not locate
Saint Thomas	2014-09-03	No	Could not locate
Saint Thomas	2014-09-01	No	Could not locate
Saint Thomas	2014-09-07	No	Could not locate
Saint Thomas	2014-09-12	No	Could not locate
Saint Croix	2014-09-17	No	Could not locate
Saint Thomas	2014-09-08	No	Could not locate
Saint Thomas	2014-09-13	No	Could not locate
Saint Thomas	2014-09-06	No	Could not locate
Saint Thomas	2014-09-13	No	Could not locate
Saint Thomas	2014-09-03	No	Could not locate
Saint John	2014-09-20	No	Could not locate
Saint Croix	2014-09-18	No	Could not locate
Saint Croix	2014-09-18	No	Could not locate
Saint Thomas	2014-09-02	No	Could not locate
Saint Thomas	2014-09-05	No	Could not locate
Saint Thomas	2014-09-20	No	Could not locate
Saint Thomas	2014-09-09	No	Could not locate
Saint Thomas	2014-09-12	No	Could not locate
Saint Thomas	2014-09-03	No	Could not locate
Saint Thomas	2014-09-13	No	Could not locate
Saint Thomas	2014-09-11	No	Could not locate
Saint Croix	2014-09-19	No	Could not locate
Saint Thomas	2014-09-16	No	Could not locate
Saint Thomas	2014-09-15	No	Could not locate
Saint Thomas	2014-09-01	No	Could not locate
Saint Thomas	2014-09-05	No	Could not locate
Saint Thomas	2014-09-23	No	Could not locate
Saint Thomas	2014-09-11	No	Could not locate
Saint Croix	2014-09-19	No	Could not locate
Saint Thomas	2014-09-03	No	Could not locate
Saint Thomas	2014-09-07	No	Could not locate
Saint Thomas	2014-09-07	No	Could not locate
Saint Thomas	2014-09-10	No	Could not locate
Saint Thomas	2014-09-20	No	Could not locate
Saint John	2014-09-20	No	Could not locate
Saint Thomas	2014-09-05	No	Could not locate
Saint Croix	2014-09-19	No	Could not locate
Saint Croix	2014-09-19	No	Could not locate
Saint Thomas	2014-09-05	No	Could not locate
Saint Thomas	2014-09-09	No	Could not locate
Saint Thomas	2014-09-17	No	Could not locate
Saint Croix	2014-09-20	No	Could not locate
Saint Thomas	2014-09-03	No	Could not locate
Saint Thomas	2014-09-05	No	Could not locate
Saint Thomas	2014-09-10	No	Could not locate
Saint Thomas	2014-09-20	No	Could not locate
Saint Thomas	2014-09-14	No	Could not locate
Saint Thomas	2014-09-04	No	Could not locate
Saint Thomas	2014-09-12	No	Could not locate
Saint Thomas	2014-09-16	No	Could not locate
Saint Thomas	2014-09-08	No	Could not locate
Saint Thomas	2014-09-07	No	Could not locate
Saint Thomas	2014-09-08	No	Could not locate
Saint Thomas	2014-09-25	No	Could not locate
Saint Thomas	2014-09-27	No	Could not locate
Saint Croix	2014-09-21	No	Could not locate
Saint John	2014-09-20	No	Could not locate
Saint Thomas	2014-09-13	No	Could not locate
Saint Thomas	2014-09-03	No	Could not locate
Saint Thomas	2014-09-14	No	Could not locate
Saint Thomas	2014-09-28	No	Could not locate
Saint Thomas	2014-09-22	No	Could not locate
Saint Thomas	2014-09-28	No	Could not locate
Saint Thomas	2014-09-17	No	Could not locate
Saint Thomas	2014-09-12	No	Could not locate
Saint Thomas	2014-09-27	No	Could not locate
Saint Thomas	2014-09-16	No	Could not locate
Saint Thomas	2014-09-15	No	Could not locate
Saint Thomas	2014-09-09	No	Could not locate
Saint Thomas	2014-09-11	No	Could not locate
Saint Thomas	2014-09-23	No	Could not locate
Saint Thomas	2014-09-09	No	Could not locate
Saint Thomas	2014-09-11	No	Could not locate
Saint Thomas	2014-09-16	No	Could not locate
Saint Thomas	2014-09-10	No	Could not locate
Saint Thomas	2014-09-03	No	Could not locate
Saint Thomas	2014-09-25	No	Could not locate
Saint Thomas	2014-09-02	No	Could not locate
Saint Thomas	2014-09-02	No	Could not locate
Saint Thomas	2014-09-06	No	Could not locate
Saint Thomas	2014-09-07	No	Could not locate
Saint Thomas	2014-09-07	No	Could not locate
Saint Thomas	2014-09-16	No	Could not locate
Saint Thomas	2014-09-04	No	Could not locate
Saint John	2014-09-21	No	Could not locate
Saint Thomas	2014-09-12	No	Could not locate
Saint Croix	2014-09-22	No	Could not locate
Saint Thomas	2014-09-03	No	Could not locate
Saint Thomas	2014-09-24	No	Could not locate
Saint Thomas	2014-09-04	No	Could not locate
Saint Thomas	2014-09-25	No	Could not locate
Saint Thomas	2014-09-12	No	Could not locate
Saint Thomas	2014-09-08	No	Could not locate
Saint Thomas	2014-09-17	No	Could not locate
Saint Thomas	2014-09-09	No	Could not locate
Saint Thomas	2014-09-12	No	Could not locate
Saint Thomas	2014-09-07	No	Could not locate
Saint Thomas	2014-09-10	No	Could not locate
Saint Thomas	2014-09-06	No	Could not locate
Saint Thomas	2014-09-12	No	Could not locate
Saint Thomas	2014-09-01	No	Could not locate
Saint Thomas	2014-09-21	No	Could not locate
Saint John	2014-09-22	No	Could not locate
Saint Thomas	2014-09-08	No	Could not locate
Saint Thomas	2014-09-08	No	Could not locate
Saint Thomas	2014-09-23	No	Could not locate
Saint Croix	2014-09-23	No	Could not locate
Saint Thomas	2014-09-22	No	Could not locate
Saint Thomas	2014-09-10	No	Could not locate
Saint Thomas	2014-09-13	No	Could not locate
Saint Thomas	2014-09-27	No	Could not locate
Saint Thomas	2014-09-05	No	Could not locate
Saint Thomas	2014-09-08	No	Could not locate
Saint Thomas	2014-09-01	No	Could not locate
Saint Thomas	2014-09-01	No	Could not locate
Saint Thomas	2014-09-03	No	Could not locate
Saint Thomas	2014-09-07	No	Could not locate
Saint Thomas	2014-09-14	No	Could not locate
Saint Croix	2014-09-24	No	Could not locate
Saint Croix	2014-09-24	No	Could not locate
Saint Thomas	2014-09-19	No	Could not locate
Saint Croix	2014-09-25	No	Could not locate
Saint John	2014-09-22	No	Could not locate
Saint Thomas	2014-09-13	No	Could not locate
Saint Croix	2014-09-26	No	Could not locate
Saint Thomas	2014-09-03	No	Could not locate
Saint John	2014-09-22	No	Could not locate
Saint Thomas	2014-09-08	No	Could not locate
Saint John	2014-09-23	No	Could not locate
Saint Thomas	2014-09-10	No	Could not locate
Saint Thomas	2014-09-03	No	Could not locate
Saint Thomas	2014-09-14	No	Could not locate
Saint Thomas	2014-09-11	No	Could not locate
Saint Thomas	2014-09-03	No	Could not locate
Saint Thomas	2014-09-18	No	Could not locate
Saint Thomas	2014-09-09	No	Could not locate
Saint Thomas	2014-09-02	No	Could not locate
Saint Croix	2014-09-26	No	Could not locate
Saint Thomas	2014-09-08	No	Could not locate
Saint Thomas	2014-09-05	No	Could not locate
Saint Thomas	2014-09-22	No	Could not locate
Saint Thomas	2014-09-08	No	Could not locate
Saint John	2014-09-24	No	Could not locate
Saint Thomas	2014-09-10	No	Could not locate
Saint Thomas	2014-09-16	No	Could not locate
Saint Thomas	2014-09-20	No	Could not locate
Saint Thomas	2014-09-25	No	Could not locate
Saint Thomas	2014-09-04	No	Could not locate
Saint Thomas	2014-09-21	No	Could not locate
Saint Thomas	2014-09-03	No	Could not locate
Saint Thomas	2014-09-08	No	Could not locate
Saint Thomas	2014-09-08	No	Could not locate
Saint Thomas	2014-09-04	No	Could not locate
Saint Thomas	2014-09-12	No	Could not locate
Saint Thomas	2014-09-26	No	Could not locate
Saint Thomas	2014-09-24	No	Could not locate
Saint Thomas	2014-09-02	No	Could not locate
Saint Thomas	2014-09-12	No	Could not locate
Saint Thomas	2014-09-14	No	Could not locate
Saint Thomas	2014-09-24	No	Could not locate
Saint Thomas	2014-09-14	No	Could not locate
Saint Thomas	2014-09-08	No	Could not locate
Saint John	2014-09-26	No	Could not locate
Saint Thomas	2014-09-10	No	Could not locate
Saint Thomas	2014-09-05	No	Could not locate
Saint Thomas	2014-09-14	No	Could not locate
Saint Thomas	2014-09-06	No	Could not locate
Saint Thomas	2014-09-20	No	Could not locate
Saint Thomas	2014-09-07	No	Could not locate
Saint Thomas	2014-09-01	No	Could not locate
Saint Thomas	2014-09-01	No	Could not locate
Saint Thomas	2014-09-02	No	Could not locate
Saint Thomas	2014-09-06	No	Could not locate
Saint Thomas	2014-09-08	No	Could not locate
Saint Thomas	2014-09-14	No	Could not locate
Saint Thomas	2014-09-11	No	Could not locate
Saint Thomas	2014-09-01	No	Could not locate
Saint Thomas	2014-09-02	No	Could not locate
Saint Thomas	2014-09-08	No	Could not locate
Saint Thomas	2014-09-02	No	Could not locate
Saint Thomas	2014-09-05	No	Could not locate
Saint Thomas	2014-09-08	No	Could not locate
Saint Thomas	2014-09-07	No	Could not locate
Saint Thomas	2014-09-02	No	Could not locate
Saint Croix	2014-09-27	No	Could not locate
Saint Thomas	2014-09-15	No	Could not locate
Saint Thomas	2014-09-20	No	Could not locate
Saint Thomas	2014-09-02	No	Could not locate
Saint John	2014-09-26	No	Could not locate
Saint Thomas	2014-09-03	No	Could not locate
Saint Thomas	2014-09-03	No	Could not locate
Saint Thomas	2014-09-12	No	Could not locate
Saint Thomas	2014-09-08	No	Could not locate
Saint Thomas	2014-09-03	No	Could not locate
Saint Thomas	2014-09-03	No	Could not locate
Saint John	2014-09-30	No	Could not locate
Saint Thomas	2014-09-14	No	Could not locate
Saint Thomas	2014-09-19	No	Could not locate
Saint Thomas	2014-09-21	No	Could not locate
Saint Thomas	2014-09-11	No	Could not locate
Saint Thomas	2014-09-12	No	Could not locate
Saint Thomas	2014-09-08	No	Could not locate
Saint Croix	2014-09-28	No	Could not locate
Saint Thomas	2014-09-04	No	Could not locate
Saint Thomas	2014-09-04	No	Could not locate
Saint Thomas	2014-09-05	No	Could not locate
Saint Thomas	2014-09-07	No	Could not locate
Saint Thomas	2014-09-01	No	Could not locate
Saint Thomas	2014-09-02	No	Could not locate
Saint Thomas	2014-09-15	No	Could not locate
Saint Thomas	2014-09-04	No	Could not locate
Saint Thomas	2014-09-27	No	Could not locate
Saint Thomas	2014-09-12	No	Could not locate
Saint Thomas	2014-09-04	No	Could not locate
Saint Thomas	2014-09-22	No	Could not locate
Saint Thomas	2014-09-16	No	Could not locate
Saint Croix	2014-09-30	No	Could not locate
Saint Thomas	2014-09-03	No	Could not locate
Saint Thomas	2014-09-05	No	Could not locate
Saint Thomas	2014-09-05	No	Could not locate
Saint Thomas	2014-09-02	No	Could not locate
Saint Thomas	2014-09-04	No	Could not locate
Saint Thomas	2014-09-05	No	Could not locate
Saint Thomas	2014-09-04	No	Could not locate
Saint Thomas	2014-09-24	No	Could not locate
Saint Thomas	2014-09-05	No	Could not locate
Saint Thomas	2014-09-05	No	Could not locate
Saint Thomas	2014-09-05	No	Could not locate
Saint Croix	2014-09-30	No	Could not locate
Saint Thomas	2014-09-28	No	Could not locate
Saint Thomas	2014-09-12	No	Could not locate
Saint Thomas	2014-09-06	No	Could not locate
Saint Thomas	2014-09-06	No	Could not locate
Saint Thomas	2014-09-15	No	Could not locate
Saint Thomas	2014-09-14	No	Could not locate
Saint Croix	2014-09-30	No	Could not locate
Saint Croix	2014-10-01	No	Could not locate
Saint Croix	2014-10-01	No	Could not locate
Saint Croix	2014-10-01	No	Could not locate
Saint John	2014-10-01	No	Could not locate
Saint Croix	2014-10-02	No	Could not locate
Saint Croix	2014-10-02	No	Could not locate
Saint Croix	2014-10-02	No	Could not locate
Saint Croix	2014-10-03	No	Could not locate
Saint Croix	2014-10-03	No	Could not locate
Saint Croix	2014-10-03	No	Could not locate
Saint Croix	2014-10-03	No	Could not locate
Saint John	2014-10-02	No	Could not locate
Saint Croix	2014-10-04	No	Could not locate
Saint Thomas	2014-10-28	No	Could not locate
Saint Croix	2014-10-04	No	Could not locate
Saint Croix	2014-10-04	No	Could not locate
Saint Croix	2014-10-04	No	Could not locate
Saint Croix	2014-10-04	No	Could not locate
Saint Croix	2014-10-05	No	Could not locate
Saint Croix	2014-10-06	No	Could not locate
Saint Croix	2014-10-06	No	Could not locate
Saint Croix	2014-10-06	No	Could not locate
Saint Thomas	2014-10-09	No	Could not locate
Saint Thomas	2014-10-08	No	Could not locate
Saint Croix	2014-10-06	No	Could not locate
Saint Croix	2014-10-06	No	Could not locate
Saint Croix	2014-10-06	No	Could not locate
Saint Croix	2014-10-06	No	Could not locate
Saint Croix	2014-10-07	No	Could not locate
Saint Croix	2014-10-07	No	Could not locate
Saint Croix	2014-10-07	No	Could not locate
Saint Thomas	2014-10-27	No	Could not locate
Saint Croix	2014-10-07	No	Could not locate
Saint Thomas	2014-10-28	No	Could not locate
Saint Croix	2014-10-07	No	Could not locate
Saint Croix	2014-10-07	No	Could not locate
Saint Croix	2014-10-07	No	Could not locate
Saint Croix	2014-10-07	No	Could not locate
Saint Thomas	2014-10-22	No	Could not locate
Saint Croix	2014-10-08	No	Could not locate
Saint Croix	2014-10-09	No	Could not locate
Saint Croix	2014-10-09	No	Could not locate
Saint Thomas	2014-10-10	No	Could not locate
Saint Thomas	2014-10-03	No	Could not locate
Saint Croix	2014-10-10	No	Could not locate
Saint Croix	2014-10-11	No	Could not locate
Saint Croix	2014-10-11	No	Could not locate
Saint Croix	2014-10-11	No	Could not locate
Saint Croix	2014-10-11	No	Could not locate
Saint Thomas	2014-10-14	No	Could not locate
Saint Croix	2014-10-12	No	Could not locate
Saint Croix	2014-10-12	No	Could not locate
Saint Croix	2014-10-13	No	Could not locate
Saint Croix	2014-10-13	No	Could not locate
Saint Croix	2014-10-13	No	Could not locate
Saint Thomas	2014-10-12	No	Could not locate
Saint Thomas	2014-10-06	No	Could not locate
Saint Croix	2014-10-13	No	Could not locate
Saint John	2014-10-04	No	Could not locate
Saint Croix	2014-10-14	No	Could not locate
Saint Croix	2014-10-14	No	Could not locate
Saint Croix	2014-10-14	No	Could not locate
Saint John	2014-10-04	No	Could not locate
Saint Croix	2014-10-14	No	Could not locate
Saint Croix	2014-10-14	No	Could not locate
Saint Croix	2014-10-14	No	Could not locate
Saint Thomas	2014-10-16	No	Could not locate
Saint Croix	2014-10-14	No	Could not locate
Saint Croix	2014-10-14	No	Could not locate
Saint Thomas	2014-10-06	No	Could not locate
Saint Thomas	2014-10-21	No	Could not locate
Saint Croix	2014-10-14	No	Could not locate
Saint Thomas	2014-10-07	No	Could not locate
Saint Croix	2014-10-15	No	Could not locate
Saint Croix	2014-10-15	No	Could not locate
Saint Thomas	2014-10-03	No	Could not locate
Saint Croix	2014-10-15	No	Could not locate
Saint Croix	2014-10-15	No	Could not locate
Saint Thomas	2014-10-01	No	Could not locate
Saint Croix	2014-10-16	No	Could not locate
Saint Thomas	2014-10-07	No	Could not locate
Saint Croix	2014-10-16	No	Could not locate
Saint Croix	2014-10-16	No	Could not locate
Saint Thomas	2014-10-20	No	Could not locate
Saint Croix	2014-10-16	No	Could not locate
Saint Croix	2014-10-16	No	Could not locate
Saint Croix	2014-10-16	No	Could not locate
Saint Thomas	2014-10-30	No	Could not locate
Saint Croix	2014-10-16	No	Could not locate
Saint Croix	2014-10-16	No	Could not locate
Saint Croix	2014-10-16	No	Could not locate
Saint Croix	2014-10-17	No	Could not locate
Saint Croix	2014-10-17	No	Could not locate
Saint Croix	2014-10-17	No	Could not locate
Saint Croix	2014-10-17	No	Could not locate
Saint Croix	2014-10-17	No	Could not locate
Saint Thomas	2014-10-05	No	Could not locate
Saint Croix	2014-10-17	No	Could not locate
Saint Thomas	2014-10-15	No	Could not locate
Saint Croix	2014-10-17	No	Could not locate
Saint Croix	2014-10-17	No	Could not locate
Saint Croix	2014-10-17	No	Could not locate
Saint Croix	2014-10-18	No	Could not locate
Saint Croix	2014-10-18	No	Could not locate
Saint Croix	2014-10-18	No	Could not locate
Saint Thomas	2014-10-03	No	Could not locate
Saint Croix	2014-10-18	No	Could not locate
Saint Croix	2014-10-19	No	Could not locate
Saint Thomas	2014-10-30	No	Could not locate
Saint Croix	2014-10-19	No	Could not locate
Saint Thomas	2014-10-19	No	Could not locate
Saint Croix	2014-10-19	No	Could not locate
Saint Croix	2014-10-19	No	Could not locate
Saint Thomas	2014-10-11	No	Could not locate
Saint Croix	2014-10-19	No	Could not locate
Saint Croix	2014-10-19	No	Could not locate
Saint Croix	2014-10-19	No	Could not locate
Saint Croix	2014-10-19	No	Could not locate
Saint Thomas	2014-10-10	No	Could not locate
Saint Croix	2014-10-19	No	Could not locate
Saint Croix	2014-10-19	No	Could not locate
Saint Croix	2014-10-20	No	Could not locate
Saint Croix	2014-10-20	No	Could not locate
Saint Croix	2014-10-20	No	Could not locate
Saint Croix	2014-10-20	No	Could not locate
Saint John	2014-10-13	No	Could not locate
Saint Thomas	2014-10-31	No	Could not locate
Saint Croix	2014-10-20	No	Could not locate
Saint Croix	2014-10-20	No	Could not locate
Saint Thomas	2014-10-28	No	Could not locate
Saint Thomas	2014-10-13	No	Could not locate
Saint Croix	2014-10-20	No	Could not locate
Saint Croix	2014-10-21	No	Could not locate
Saint Croix	2014-10-21	No	Could not locate
Saint Croix	2014-10-21	No	Could not locate
Saint Croix	2014-10-21	No	Could not locate
Saint Croix	2014-10-21	No	Could not locate
Saint Croix	2014-10-21	No	Could not locate
Saint Croix	2014-10-21	No	Could not locate
Saint Croix	2014-10-21	No	Could not locate
Saint Thomas	2014-10-08	No	Could not locate
Saint Croix	2014-10-22	No	Could not locate
Saint Croix	2014-10-22	No	Could not locate
Saint Croix	2014-10-22	No	Could not locate
Saint Croix	2014-10-22	No	Could not locate
Saint Croix	2014-10-22	No	Could not locate
Saint Croix	2014-10-22	No	Could not locate
Saint Thomas	2014-10-26	No	Could not locate
Saint Croix	2014-10-22	No	Could not locate
Saint Thomas	2014-10-09	No	Could not locate
Saint Croix	2014-10-23	No	Could not locate
Saint Croix	2014-10-23	No	Could not locate
Saint Croix	2014-10-23	No	Could not locate
Saint Croix	2014-10-23	No	Could not locate
Saint Croix	2014-10-23	No	Could not locate
Saint Croix	2014-10-23	No	Could not locate
Saint Croix	2014-10-23	No	Could not locate
Saint Croix	2014-10-23	No	Could not locate
Saint Thomas	2014-10-18	No	Could not locate
Saint Thomas	2014-10-04	No	Could not locate
Saint Croix	2014-10-23	No	Could not locate
Saint Thomas	2014-10-01	No	Could not locate
Saint Croix	2014-10-24	No	Could not locate
Saint Croix	2014-10-24	No	Could not locate
Saint Croix	2014-10-24	No	Could not locate
Saint Thomas	2014-10-10	No	Could not locate
Saint Croix	2014-10-24	No	Could not locate
Saint Thomas	2014-10-24	No	Could not locate
Saint Croix	2014-10-24	No	Could not locate
Saint Croix	2014-10-24	No	Could not locate
Saint Thomas	2014-10-02	No	Could not locate
Saint Croix	2014-10-25	No	Could not locate
Saint Croix	2014-10-25	No	Could not locate
Saint Croix	2014-10-25	No	Could not locate
Saint Croix	2014-10-25	No	Could not locate
Saint Croix	2014-10-25	No	Could not locate
Saint Croix	2014-10-25	No	1980.44
Saint Croix	2014-10-25	No	Could not locate
Saint Thomas	2014-10-09	No	Could not locate
Saint Thomas	2014-10-02	No	Could not locate
Saint Croix	2014-10-25	No	Could not locate
Saint Croix	2014-10-25	No	Could not locate
Saint Croix	2014-10-26	No	Could not locate
Saint Thomas	2014-10-09	No	Could not locate
Saint Croix	2014-10-26	No	Could not locate
Saint Thomas	2014-10-08	No	Could not locate
Saint Thomas	2014-10-13	No	Could not locate
Saint Croix	2014-10-26	No	Could not locate
Saint Croix	2014-10-26	No	Could not locate
Saint Croix	2014-10-26	No	Could not locate
Saint Croix	2014-10-27	No	Could not locate
Saint Thomas	2014-10-04	No	Could not locate
Saint Croix	2014-10-27	No	Could not locate
Saint John	2014-10-13	No	Could not locate
Saint Croix	2014-10-27	No	Could not locate
Saint Croix	2014-10-27	No	Could not locate
Saint Croix	2014-10-27	No	Could not locate
Saint John	2014-10-15	No	Could not locate
Saint Thomas	2014-10-11	No	Could not locate
Saint Thomas	2014-10-07	No	Could not locate
Saint Thomas	2014-10-16	No	Could not locate
Saint Croix	2014-10-27	No	Could not locate
Saint Croix	2014-10-28	No	Could not locate
Saint Croix	2014-10-28	No	Could not locate
Saint Thomas	2014-10-28	No	Could not locate
Saint Thomas	2014-10-06	No	Could not locate
Saint Croix	2014-10-28	No	Could not locate
Saint Thomas	2014-10-31	No	Could not locate
Saint Croix	2014-10-28	No	Could not locate
Saint Thomas	2014-10-07	No	Could not locate
Saint Thomas	2014-10-07	No	Could not locate
Saint Croix	2014-10-28	No	Could not locate
Saint Thomas	2014-10-01	No	Could not locate
Saint Croix	2014-10-29	No	Could not locate
Saint Thomas	2014-10-14	No	Could not locate
Saint Croix	2014-10-29	No	Could not locate
Saint Croix	2014-10-29	No	Could not locate
Saint Croix	2014-10-29	No	Could not locate
Saint Thomas	2014-10-03	No	Could not locate
Saint Thomas	2014-10-11	No	Could not locate
Saint Croix	2014-10-29	No	Could not locate
Saint Croix	2014-10-29	No	Could not locate
Saint Croix	2014-10-29	No	Could not locate
Saint Croix	2014-10-29	No	Could not locate
Saint Croix	2014-10-30	No	Could not locate
Saint Croix	2014-10-30	No	Could not locate
Saint Croix	2014-10-30	No	Could not locate
Saint Croix	2014-10-30	No	Could not locate
Saint Croix	2014-10-30	No	Could not locate
Saint Croix	2014-10-30	No	Could not locate
Saint Croix	2014-10-30	No	Could not locate
Saint Croix	2014-10-31	No	Could not locate
Saint Croix	2014-10-31	No	Could not locate
Saint Croix	2014-10-31	No	Could not locate
Saint Croix	2014-10-31	No	Could not locate
Saint John	2014-10-22	No	Could not locate
Saint Croix	2014-10-31	No	Could not locate
Saint Croix	2014-10-31	No	Could not locate
Saint Thomas	2014-10-11	No	Could not locate
Saint Croix	2014-10-31	No	Could not locate
Saint Croix	2014-11-01	No	Could not locate
Saint Croix	2014-11-01	No	Could not locate
Saint Croix	2014-11-01	No	Could not locate
Saint Thomas	2014-11-04	No	Could not locate
Saint Croix	2014-11-01	No	Could not locate
Saint Croix	2014-11-01	No	Could not locate
Saint Croix	2014-11-01	No	Could not locate
Saint Croix	2014-11-01	No	Could not locate
Saint Croix	2014-11-01	No	Could not locate
Saint Croix	2014-11-01	No	Could not locate
Saint Croix	2014-11-01	No	Could not locate
Saint Croix	2014-11-01	No	Could not locate
Saint Croix	2014-11-02	No	Could not locate
Saint Croix	2014-11-02	No	Could not locate
Saint Croix	2014-11-02	No	Could not locate
Saint Croix	2014-11-02	No	Could not locate
Saint Croix	2014-11-02	No	Could not locate
Saint Croix	2014-11-02	No	Could not locate
Saint Croix	2014-11-02	No	Could not locate
Saint Croix	2014-11-02	No	Could not locate
Saint Croix	2014-11-02	No	Could not locate
Saint Croix	2014-11-03	No	Could not locate
Saint Thomas	2014-11-03	No	Could not locate
Saint Croix	2014-11-03	No	Could not locate
Saint Croix	2014-11-03	No	Could not locate
Saint Croix	2014-11-03	No	Could not locate
Saint Croix	2014-11-03	No	Could not locate
Saint Croix	2014-11-03	No	Could not locate
Saint Croix	2014-11-03	No	Could not locate
Saint Croix	2014-11-03	No	Could not locate
Saint Croix	2014-11-03	No	Could not locate
Saint Croix	2014-11-03	No	Could not locate
Saint Thomas	2014-11-02	No	Could not locate
Saint Croix	2014-11-04	No	Could not locate
Saint Croix	2014-11-04	No	Could not locate
Saint Croix	2014-11-04	No	Could not locate
Saint Croix	2014-11-04	No	Could not locate
Saint Croix	2014-11-04	No	Could not locate
Saint Croix	2014-11-04	No	Could not locate
Saint Croix	2014-11-05	No	Could not locate
Saint Croix	2014-11-05	No	Could not locate
Saint Croix	2014-11-06	No	Could not locate
Saint Croix	2014-11-07	No	Could not locate
Saint Croix	2014-11-07	No	Could not locate
Saint Croix	2014-11-07	No	Could not locate
Saint Croix	2014-11-08	No	Could not locate
Saint Croix	2014-11-08	No	Could not locate
Saint Croix	2014-11-08	No	Could not locate
Saint Croix	2014-11-08	No	Could not locate
Saint Croix	2014-11-08	No	Could not locate
Saint Croix	2014-11-08	No	Could not locate
Saint Croix	2014-11-08	No	Could not locate
Saint Croix	2014-11-09	No	Could not locate
Saint Croix	2014-11-09	No	Could not locate
Saint Thomas	2014-11-05	No	Could not locate
Saint Croix	2014-11-09	No	Could not locate
Saint Croix	2014-11-10	No	Could not locate
Saint Croix	2014-11-10	No	Could not locate
Saint Croix	2014-11-11	No	Could not locate
Saint Croix	2014-11-11	No	Could not locate
Saint Croix	2014-11-11	No	Could not locate
Saint Croix	2014-11-11	No	Could not locate
Saint Croix	2014-11-11	No	Could not locate
Saint Croix	2014-11-12	No	Could not locate
Saint Croix	2014-11-12	No	Could not locate
Saint Croix	2014-11-12	No	Could not locate
Saint Croix	2014-11-12	No	Could not locate
Saint Croix	2014-11-12	No	Could not locate
Saint Croix	2014-11-12	No	Could not locate
Saint Croix	2014-11-12	No	Could not locate
Saint Croix	2014-11-13	No	Could not locate
Saint Croix	2014-11-13	No	Could not locate
Saint Croix	2014-11-14	No	Could not locate
Saint Thomas	2014-11-18	No	Could not locate
Saint Croix	2014-11-14	No	Could not locate
Saint Croix	2014-11-14	No	Could not locate
Saint Croix	2014-11-14	No	Could not locate
Saint Croix	2014-11-14	No	Could not locate
Saint Croix	2014-11-14	No	Could not locate
Saint Croix	2014-11-14	No	Could not locate
Saint Croix	2014-11-15	No	Could not locate
Saint Croix	2014-11-15	No	Could not locate
Saint Croix	2014-11-16	No	Could not locate
Saint Croix	2014-11-16	No	Could not locate
Saint Croix	2014-11-16	No	Could not locate
Saint Croix	2014-11-16	No	Could not locate
Saint Croix	2014-11-16	No	Could not locate
Saint Croix	2014-11-16	No	Could not locate
Saint Croix	2014-11-17	No	Could not locate
Saint Croix	2014-11-17	No	Could not locate
Saint Croix	2014-11-17	No	Could not locate
Saint Croix	2014-11-18	No	Could not locate
Saint Croix	2014-11-18	No	Could not locate
Saint Croix	2014-11-18	No	Could not locate
Saint Croix	2014-11-18	No	Could not locate
Saint Croix	2014-11-18	No	Could not locate
Saint Croix	2014-11-19	No	Could not locate
Saint Croix	2014-11-19	No	Could not locate
Saint Croix	2014-11-19	No	Could not locate
Saint Croix	2014-11-20	No	Could not locate
Saint Croix	2014-11-21	No	Could not locate
Saint Croix	2014-11-21	No	Could not locate
Saint Croix	2014-11-21	No	Could not locate
Saint Croix	2014-11-22	No	Could not locate
Saint Croix	2014-11-22	No	Could not locate
Saint Croix	2014-11-22	No	Could not locate
Saint Croix	2014-11-23	No	Could not locate
Saint Croix	2014-11-23	No	Could not locate
Saint Thomas	2014-11-06	No	Could not locate
Saint Croix	2014-11-24	No	Could not locate
Saint Croix	2014-11-26	No	Could not locate
Saint Croix	2014-11-26	No	Could not locate
Saint Croix	2014-11-27	No	Could not locate
Saint Croix	2014-11-28	No	Could not locate
Saint Croix	2014-11-28	No	Could not locate
Saint Croix	2014-11-30	No	Could not locate
Saint Croix	2014-11-30	No	Could not locate
Saint Croix	2014-11-30	No	Could not locate
Saint Croix	2014-11-30	No	Could not locate
Saint Croix	2014-12-01	No	Could not locate
Saint Croix	2014-12-01	No	Could not locate
Saint Croix	2014-12-01	No	Could not locate
Saint Croix	2014-12-02	No	Could not locate
Saint Croix	2014-12-02	No	Could not locate
Saint Croix	2014-12-03	No	Could not locate
Saint Croix	2014-12-04	No	Could not locate
Saint Croix	2014-12-04	No	Could not locate
Saint Croix	2014-12-08	No	Could not locate
Saint Croix	2014-12-09	No	Could not locate
Saint Croix	2014-12-09	No	Could not locate
Saint Croix	2014-12-11	No	Could not locate
Saint Croix	2014-12-11	No	Could not locate
Saint Croix	2014-12-11	No	Could not locate
Saint Croix	2014-12-11	No	Could not locate
Saint Croix	2014-12-12	No	Could not locate
Saint Croix	2014-12-12	No	Could not locate
Saint Croix	2014-12-13	No	Could not locate
Saint Croix	2014-12-14	No	Could not locate
Saint Croix	2014-12-15	No	Could not locate
Saint Croix	2014-12-15	No	Could not locate
Saint Croix	2014-12-16	No	Could not locate
Saint Croix	2014-12-16	No	Could not locate
Saint Croix	2014-12-16	No	Could not locate
Saint Croix	2014-12-16	No	Could not locate
Saint Croix	2014-12-17	No	Could not locate
Saint Croix	2014-12-17	No	Could not locate
Saint Croix	2014-12-20	No	Could not locate
Saint Thomas	2014-12-16	No	Could not locate
Saint Croix	2014-12-22	No	Could not locate
Saint Croix	2014-12-28	No	Could not locate
Saint Croix	2014-12-30	No	Could not locate
Saint Thomas	2015-01-05	No	Could not locate
Saint Thomas	2015-01-06	No	Could not locate
Saint Croix	2015-01-01	No	Could not locate
Saint Croix	2015-01-02	No	Could not locate
Saint Croix	2015-01-02	No	Could not locate
Saint Croix	2015-01-05	No	Could not locate
Saint Croix	2015-01-12	No	47971.7
Saint Croix	2015-01-14	No	Could not locate
Saint Croix	2015-01-21	No	Could not locate
Saint Croix	2015-01-31	No	Could not locate
Saint Croix	2015-02-10	No	Could not locate
Saint Croix	2015-02-15	No	Could not locate
Saint John	2015-02-02	No	Could not locate
Saint John	2015-02-03	No	Could not locate
Saint Croix	2015-02-23	No	1273.58
Saint Thomas	2015-03-25	No	Could not locate
Saint Croix	2015-03-12	No	Could not locate
Saint Croix	2015-03-23	No	Could not locate
Saint Croix	2014-11-03	Yes	658.68
Saint Croix	2014-09-11	Yes	923.51
Saint Croix	2014-07-08	Yes	1228.52
Saint Croix	2014-06-23	Yes	1347.9
Saint Croix	2014-07-02	Yes	1529.85
Saint Croix	2014-06-27	Yes	1811.39
Saint Croix	2014-09-30	Yes	5889.93
Saint Croix	2014-10-06	Yes	6576.03
Saint Croix	2014-08-03	Yes	10517.5
Saint Croix	2015-02-12	Yes	11288.6
Saint Croix	2014-12-22	Yes	12665
Saint Croix	2014-09-21	Yes	14110.6
Saint Croix	2014-08-21	Yes	14551.1
Saint Croix	2014-10-30	Yes	14685.7
Saint Croix	2014-08-02	Yes	15008.2
Saint Croix	2014-10-16	Yes	15439.6
Saint Croix	2014-08-01	Yes	17801.5
Saint Croix	2014-10-19	Yes	24868.7
Saint Croix	2014-11-03	Yes	27537.5
Saint Croix	2014-09-23	Yes	27640.9
Saint Croix	2014-10-16	Yes	29802.9
Saint Croix	2014-11-04	Yes	32340.6
Saint Croix	2014-11-29	Yes	36257.1
Saint Croix	2014-01-22	Yes	37513.9
Saint Croix	2014-06-25	Yes	43281.2
Saint Croix	2014-10-23	Yes	44466.9
Saint Croix	2014-06-24	Yes	Could not locate
Saint Croix	2014-10-19	Yes	Could not locate
Saint Croix	2014-11-05	Yes	Could not locate
Saint Croix	2014-01-02	Yes	Could not locate
Saint Croix	2014-02-07	Yes	Could not locate
Saint Thomas	2014-05-01	Yes	Could not locate
Saint Thomas	2014-05-13	Yes	Could not locate
Saint Croix	2014-05-12	Yes	Could not locate
Saint Thomas	2014-06-29	Yes	Could not locate
Saint Thomas	2014-06-18	Yes	Could not locate
Saint Croix	2014-06-19	Yes	Could not locate
Saint Croix	2014-06-21	Yes	Could not locate
Saint Thomas	2014-06-17	Yes	Could not locate
Saint Thomas	2014-07-10	Yes	Could not locate
Saint Thomas	2014-07-21	Yes	Could not locate
Saint Croix	2014-07-12	Yes	Could not locate
Saint Croix	2014-07-16	Yes	Could not locate
Saint Thomas	2014-07-06	Yes	Could not locate
Saint Thomas	2014-07-07	Yes	Could not locate
Saint Thomas	2014-07-28	Yes	Could not locate
Saint Croix	2014-08-11	Yes	Could not locate
Saint Thomas	2014-08-16	Yes	Could not locate
Saint Thomas	2014-08-05	Yes	Could not locate
Saint Thomas	2014-08-28	Yes	Could not locate
Saint Thomas	2014-08-18	Yes	Could not locate
Saint Thomas	2014-08-22	Yes	Could not locate
Saint John	2014-08-14	Yes	Could not locate
Saint Thomas	2014-08-08	Yes	Could not locate
Saint Thomas	2014-08-01	Yes	Could not locate
Saint Thomas	2014-08-01	Yes	Could not locate
Saint Croix	2014-08-18	Yes	Could not locate
Saint Thomas	2014-09-18	Yes	Could not locate
Saint Thomas	2014-09-17	Yes	Could not locate
Saint Thomas	2014-09-22	Yes	Could not locate
Saint Thomas	2014-09-17	Yes	Could not locate
Saint Thomas	2014-09-01	Yes	Could not locate
Saint Thomas	2014-10-24	Yes	Could not locate
Saint Croix	2014-10-26	Yes	Could not locate
Saint Croix	2014-10-28	Yes	Could not locate
Saint Croix	2014-11-11	Yes	Could not locate
Saint Croix	2014-11-15	Yes	Could not locate
Saint Croix	2014-11-15	Yes	Could not locate
Saint Croix	2014-11-15	Yes	Could not locate
Saint Croix	2014-11-30	Yes	Could not locate
Saint Thomas	2014-12-26	Yes	Could not locate
Saint Croix	2014-12-11	Yes	Could not locate
Saint Croix	2014-12-18	Yes	Could not locate
Saint Croix	2014-12-24	Yes	Could not locate
Saint Thomas	2014-12-03	Yes	Could not locate
Saint Thomas	2015-01-20	Yes	Could not locate
Saint Croix	2015-01-31	Yes	8790.24
Saint Thomas	2015-03-19	Yes	Could not locate
Saint Thomas	2014-01-01	Yes	Could not locate
Saint Croix	2014-11-28	Unknown	162.9
Saint Croix	2014-09-05	Unknown	511.91
Saint Croix	2015-03-10	Unknown	1196.91
Saint Croix	2015-01-02	Unknown	1217.24
Saint Croix	2014-11-20	Unknown	1269.63
Saint Croix	2014-11-16	Unknown	1635.09
Saint Croix	2014-12-06	Unknown	1635.09
Saint Croix	2014-12-07	Unknown	1862.61
Saint Croix	2014-11-27	Unknown	1896.15
Saint Croix	2015-02-12	Unknown	1962.25
Saint Croix	2014-12-15	Unknown	1984.75
Saint Croix	2014-07-23	Unknown	2021.67
Saint Croix	2014-11-15	Unknown	2804.73
Saint Croix	2014-11-30	Unknown	4891
Saint Croix	2014-12-04	Unknown	5117.06
Saint Croix	2014-12-08	Unknown	16432.3
Saint Croix	2014-11-22	Unknown	18312.2
Saint Croix	2014-11-22	Unknown	21769.4
Saint Croix	2014-12-13	Unknown	33945.3
Saint Croix	2014-10-01	Unknown	Could not locate
Saint Croix	2014-12-13	Unknown	Could not locate
Saint Croix	2015-01-08	Unknown	Could not locate
Saint Croix	2015-01-19	Unknown	Could not locate
Saint Croix	2014-01-07	Unknown	Could not locate
Saint Croix	2014-01-11	Unknown	Could not locate
Saint Croix	2014-01-11	Unknown	Could not locate
Saint Croix	2014-01-11	Unknown	Could not locate
Saint Croix	2014-01-11	Unknown	Could not locate
Saint Croix	2014-01-12	Unknown	Could not locate
Saint Croix	2014-01-12	Unknown	Could not locate
Saint Thomas	2014-01-10	Unknown	Could not locate
Saint Croix	2014-01-12	Unknown	Could not locate
Saint Croix	2014-01-15	Unknown	Could not locate
Saint Croix	2014-01-23	Unknown	Could not locate
Saint Croix	2014-01-24	Unknown	Could not locate
Saint Croix	2014-01-30	Unknown	Could not locate
Saint Croix	2014-02-01	Unknown	Could not locate
Saint Croix	2014-02-12	Unknown	Could not locate
Saint Thomas	2014-02-11	Unknown	Could not locate
Saint Croix	2014-02-12	Unknown	Could not locate
Saint Thomas	2014-03-01	Unknown	Could not locate
Saint Croix	2014-03-03	Unknown	Could not locate
Saint Croix	2014-03-03	Unknown	Could not locate
Saint Croix	2014-03-04	Unknown	Could not locate
Saint Croix	2014-03-11	Unknown	Could not locate
Saint Croix	2014-04-04	Unknown	Could not locate
Saint Croix	2014-04-04	Unknown	Could not locate
Saint Thomas	2014-04-01	Unknown	Could not locate
Saint Croix	2014-04-12	Unknown	Could not locate
Saint Croix	2014-04-12	Unknown	Could not locate
Saint Croix	2014-05-11	Unknown	Could not locate
Saint Thomas	2014-05-20	Unknown	Could not locate
Saint Thomas	2014-05-19	Unknown	Could not locate
Saint Croix	2014-05-11	Unknown	Could not locate
Saint Croix	2014-06-11	Unknown	Could not locate
Saint Croix	2014-06-17	Unknown	Could not locate
Saint Croix	2014-06-20	Unknown	Could not locate
Saint Croix	2014-06-26	Unknown	Could not locate
Saint Thomas	2014-07-24	Unknown	Could not locate
Saint Croix	2014-07-11	Unknown	Could not locate
Saint Thomas	2014-07-06	Unknown	Could not locate
Saint Thomas	2014-07-18	Unknown	Could not locate
Saint Thomas	2014-07-27	Unknown	Could not locate
Saint Thomas	2014-07-10	Unknown	Could not locate
Saint Thomas	2014-07-11	Unknown	Could not locate
Saint Thomas	2014-07-19	Unknown	Could not locate
Saint Thomas	2014-07-28	Unknown	Could not locate
Saint Thomas	2014-07-21	Unknown	Could not locate
Saint Thomas	2014-07-01	Unknown	Could not locate
Saint Thomas	2014-07-28	Unknown	Could not locate
Saint Thomas	2014-07-30	Unknown	Could not locate
Saint Thomas	2014-07-29	Unknown	Could not locate
Saint Thomas	2014-07-08	Unknown	Could not locate
Saint Thomas	2014-07-17	Unknown	Could not locate
Saint Thomas	2014-07-31	Unknown	Could not locate
Saint Thomas	2014-07-25	Unknown	Could not locate
Saint Thomas	2014-08-13	Unknown	Could not locate
Saint Croix	2014-08-01	Unknown	Could not locate
Saint Thomas	2014-08-19	Unknown	Could not locate
Saint Croix	2014-08-11	Unknown	Could not locate
Saint Thomas	2014-08-09	Unknown	Could not locate
Saint Thomas	2014-08-12	Unknown	Could not locate
Saint Thomas	2014-08-07	Unknown	Could not locate
Saint Thomas	2014-08-16	Unknown	Could not locate
Saint Thomas	2014-08-14	Unknown	Could not locate
Saint Thomas	2014-08-22	Unknown	Could not locate
Saint Thomas	2014-08-28	Unknown	Could not locate
Saint Thomas	2014-08-02	Unknown	Could not locate
Saint Thomas	2014-08-26	Unknown	Could not locate
Saint Thomas	2014-08-29	Unknown	Could not locate
Saint Thomas	2014-08-28	Unknown	Could not locate
Saint Thomas	2014-08-19	Unknown	Could not locate
Saint Thomas	2014-08-08	Unknown	Could not locate
Saint Thomas	2014-08-30	Unknown	Could not locate
Saint Thomas	2014-08-20	Unknown	Could not locate
Saint Thomas	2014-08-16	Unknown	Could not locate
Saint Thomas	2014-08-16	Unknown	Could not locate
Saint Thomas	2014-08-01	Unknown	Could not locate
Saint Thomas	2014-08-19	Unknown	Could not locate
Saint Thomas	2014-08-08	Unknown	Could not locate
Saint Thomas	2014-08-07	Unknown	Could not locate
Saint Thomas	2014-08-05	Unknown	Could not locate
Saint Thomas	2014-08-08	Unknown	Could not locate
Saint Thomas	2014-08-15	Unknown	Could not locate
Saint Thomas	2014-08-14	Unknown	Could not locate
Saint Thomas	2014-08-09	Unknown	Could not locate
Saint Thomas	2014-08-15	Unknown	Could not locate
Saint Croix	2014-08-11	Unknown	Could not locate
Saint Thomas	2014-08-17	Unknown	Could not locate
Saint Thomas	2014-08-09	Unknown	Could not locate
Saint Thomas	2014-08-31	Unknown	Could not locate
Saint Thomas	2014-08-05	Unknown	Could not locate
Saint Croix	2014-08-11	Unknown	Could not locate
Saint Thomas	2014-08-11	Unknown	Could not locate
Saint Thomas	2014-08-11	Unknown	Could not locate
Saint Thomas	2014-08-27	Unknown	Could not locate
Saint Thomas	2014-08-19	Unknown	Could not locate
Saint Thomas	2014-08-01	Unknown	Could not locate
Saint Thomas	2014-08-08	Unknown	Could not locate
Saint Thomas	2014-08-09	Unknown	Could not locate
Saint Thomas	2014-08-06	Unknown	Could not locate
Saint Thomas	2014-08-28	Unknown	Could not locate
Saint Thomas	2014-08-10	Unknown	Could not locate
Saint Thomas	2014-08-27	Unknown	Could not locate
Saint Thomas	2014-08-07	Unknown	Could not locate
Saint Thomas	2014-08-08	Unknown	Could not locate
Saint Thomas	2014-08-07	Unknown	Could not locate
Saint Thomas	2014-08-15	Unknown	Could not locate
Saint John	2014-08-25	Unknown	Could not locate
Saint Croix	2014-08-13	Unknown	Could not locate
Saint Thomas	2014-08-13	Unknown	Could not locate
Saint Thomas	2014-08-14	Unknown	Could not locate
Saint Thomas	2014-08-31	Unknown	Could not locate
Saint Thomas	2014-08-15	Unknown	Could not locate
Saint Thomas	2014-08-01	Unknown	Could not locate
Saint Thomas	2014-08-19	Unknown	Could not locate
Saint Thomas	2014-08-15	Unknown	Could not locate
Saint John	2014-08-30	Unknown	Could not locate
Saint Thomas	2014-08-13	Unknown	Could not locate
Saint Croix	2014-08-25	Unknown	Could not locate
Saint Croix	2014-08-29	Unknown	Could not locate
Saint Thomas	2014-09-01	Unknown	Could not locate
Saint Thomas	2014-09-25	Unknown	Could not locate
Saint Thomas	2014-09-02	Unknown	Could not locate
Saint Thomas	2014-09-21	Unknown	Could not locate
Saint Thomas	2014-09-24	Unknown	Could not locate
Saint Thomas	2014-09-10	Unknown	Could not locate
Saint Croix	2014-09-11	Unknown	Could not locate
Saint Croix	2014-09-13	Unknown	Could not locate
Saint Thomas	2014-09-08	Unknown	Could not locate
Saint Thomas	2014-09-07	Unknown	Could not locate
Saint Thomas	2014-09-10	Unknown	Could not locate
Saint Thomas	2014-09-01	Unknown	Could not locate
Saint Thomas	2014-09-12	Unknown	Could not locate
Saint Thomas	2014-09-08	Unknown	Could not locate
Saint Thomas	2014-09-18	Unknown	Could not locate
Saint Thomas	2014-09-26	Unknown	Could not locate
Saint Thomas	2014-09-14	Unknown	Could not locate
Saint Thomas	2014-09-04	Unknown	Could not locate
Saint Thomas	2014-09-15	Unknown	Could not locate
Saint Thomas	2014-09-17	Unknown	Could not locate
Saint Thomas	2014-09-06	Unknown	Could not locate
Saint Thomas	2014-09-11	Unknown	Could not locate
Saint Thomas	2014-09-09	Unknown	Could not locate
Saint Thomas	2014-09-01	Unknown	Could not locate
Saint Thomas	2014-09-08	Unknown	Could not locate
Saint Thomas	2014-09-19	Unknown	Could not locate
Saint Thomas	2014-09-03	Unknown	Could not locate
Saint Thomas	2014-09-02	Unknown	Could not locate
Saint Thomas	2014-09-01	Unknown	Could not locate
Saint Thomas	2014-09-01	Unknown	Could not locate
Saint Thomas	2014-09-05	Unknown	Could not locate
Saint Thomas	2014-09-23	Unknown	Could not locate
Saint Thomas	2014-09-06	Unknown	Could not locate
Saint Croix	2014-10-06	Unknown	Could not locate
Saint Thomas	2014-10-10	Unknown	Could not locate
Saint Croix	2014-10-12	Unknown	Could not locate
Saint Thomas	2014-10-04	Unknown	Could not locate
Saint Croix	2014-10-23	Unknown	Could not locate
Saint Thomas	2014-10-23	Unknown	Could not locate
Saint Croix	2014-10-23	Unknown	Could not locate
Saint Thomas	2014-10-02	Unknown	Could not locate
Saint Thomas	2014-10-05	Unknown	Could not locate
Saint Croix	2014-10-30	Unknown	Could not locate
Saint Thomas	2014-10-22	Unknown	Could not locate
Saint Croix	2014-11-02	Unknown	Could not locate
Saint Croix	2014-11-04	Unknown	Could not locate
Saint Croix	2014-11-05	Unknown	Could not locate
Saint Croix	2014-11-05	Unknown	Could not locate
Saint Croix	2014-11-05	Unknown	Could not locate
Saint Croix	2014-11-06	Unknown	Could not locate
Saint Croix	2014-11-06	Unknown	Could not locate
Saint Croix	2014-11-06	Unknown	Could not locate
Saint Croix	2014-11-06	Unknown	Could not locate
Saint Croix	2014-11-07	Unknown	Could not locate
Saint Croix	2014-11-07	Unknown	Could not locate
Saint Croix	2014-11-07	Unknown	Could not locate
Saint Croix	2014-11-09	Unknown	Could not locate
Saint Croix	2014-11-09	Unknown	Could not locate
Saint Croix	2014-11-10	Unknown	Could not locate
Saint Croix	2014-11-10	Unknown	Could not locate
Saint Croix	2014-11-10	Unknown	Could not locate
Saint Croix	2014-11-10	Unknown	Could not locate
Saint Croix	2014-11-10	Unknown	Could not locate
Saint Croix	2014-11-10	Unknown	Could not locate
Saint Croix	2014-11-11	Unknown	Could not locate
Saint Croix	2014-11-11	Unknown	Could not locate
Saint Croix	2014-11-11	Unknown	Could not locate
Saint Croix	2014-11-12	Unknown	Could not locate
Saint Croix	2014-11-12	Unknown	Could not locate
Saint Croix	2014-11-12	Unknown	Could not locate
Saint Croix	2014-11-12	Unknown	Could not locate
Saint Croix	2014-11-12	Unknown	Could not locate
Saint Croix	2014-11-12	Unknown	Could not locate
Saint Croix	2014-11-12	Unknown	Could not locate
Saint Croix	2014-11-12	Unknown	Could not locate
Saint Croix	2014-11-13	Unknown	Could not locate
Saint Croix	2014-11-13	Unknown	Could not locate
Saint Croix	2014-11-13	Unknown	Could not locate
Saint Croix	2014-11-13	Unknown	Could not locate
Saint Croix	2014-11-13	Unknown	Could not locate
Saint Croix	2014-11-14	Unknown	Could not locate
Saint Croix	2014-11-14	Unknown	Could not locate
Saint Croix	2014-11-14	Unknown	Could not locate
Saint Croix	2014-11-15	Unknown	Could not locate
Saint Croix	2014-11-15	Unknown	Could not locate
Saint Croix	2014-11-15	Unknown	Could not locate
Saint Croix	2014-11-15	Unknown	Could not locate
Saint Croix	2014-11-16	Unknown	Could not locate
Saint Croix	2014-11-18	Unknown	Could not locate
Saint Croix	2014-11-18	Unknown	Could not locate
Saint Croix	2014-11-18	Unknown	Could not locate
Saint Croix	2014-11-18	Unknown	Could not locate
Saint Croix	2014-11-19	Unknown	Could not locate
Saint Croix	2014-11-19	Unknown	Could not locate
Saint Croix	2014-11-19	Unknown	Could not locate
Saint Croix	2014-11-19	Unknown	Could not locate
Saint Croix	2014-11-19	Unknown	Could not locate
Saint Croix	2014-11-19	Unknown	Could not locate
Saint Thomas	2014-11-03	Unknown	Could not locate
Saint Croix	2014-11-19	Unknown	Could not locate
Saint Croix	2014-11-19	Unknown	Could not locate
Saint Croix	2014-11-20	Unknown	Could not locate
Saint Croix	2014-11-20	Unknown	Could not locate
Saint Croix	2014-11-20	Unknown	Could not locate
Saint Croix	2014-11-20	Unknown	Could not locate
Saint Croix	2014-11-20	Unknown	Could not locate
Saint Croix	2014-11-21	Unknown	Could not locate
Saint Croix	2014-11-21	Unknown	Could not locate
Saint Croix	2014-11-21	Unknown	Could not locate
Saint Croix	2014-11-23	Unknown	Could not locate
Saint Croix	2014-11-23	Unknown	Could not locate
Saint Croix	2014-11-24	Unknown	Could not locate
Saint Croix	2014-11-24	Unknown	Could not locate
Saint Croix	2014-11-24	Unknown	Could not locate
Saint Croix	2014-11-24	Unknown	Could not locate
Saint Croix	2014-11-24	Unknown	Could not locate
Saint John	2014-11-10	Unknown	Could not locate
Saint Croix	2014-11-24	Unknown	Could not locate
Saint Croix	2014-11-25	Unknown	Could not locate
Saint Croix	2014-11-25	Unknown	Could not locate
Saint Croix	2014-11-25	Unknown	Could not locate
Saint Croix	2014-11-25	Unknown	Could not locate
Saint Croix	2014-11-26	Unknown	Could not locate
Saint Croix	2014-11-26	Unknown	Could not locate
Saint Croix	2014-11-26	Unknown	Could not locate
Saint Croix	2014-11-26	Unknown	Could not locate
Saint Croix	2014-11-27	Unknown	Could not locate
Saint Croix	2014-11-27	Unknown	Could not locate
Saint Croix	2014-11-28	Unknown	Could not locate
Saint Croix	2014-11-28	Unknown	Could not locate
Saint Croix	2014-11-29	Unknown	Could not locate
Saint Croix	2014-11-30	Unknown	Could not locate
Saint Thomas	2014-12-08	Unknown	Could not locate
Saint Croix	2014-12-01	Unknown	Could not locate
Saint Croix	2014-12-01	Unknown	Could not locate
Saint Croix	2014-12-01	Unknown	Could not locate
Saint Croix	2014-12-02	Unknown	Could not locate
Saint Croix	2014-12-02	Unknown	Could not locate
Saint Croix	2014-12-03	Unknown	Could not locate
Saint Croix	2014-12-03	Unknown	Could not locate
Saint Croix	2014-12-04	Unknown	Could not locate
Saint Croix	2014-12-05	Unknown	Could not locate
Saint Croix	2014-12-05	Unknown	Could not locate
Saint Croix	2014-12-06	Unknown	Could not locate
Saint Croix	2014-12-06	Unknown	Could not locate
Saint Croix	2014-12-07	Unknown	Could not locate
Saint Croix	2014-12-07	Unknown	Could not locate
Saint Croix	2014-12-07	Unknown	Could not locate
Saint Croix	2014-12-07	Unknown	Could not locate
Saint Croix	2014-12-08	Unknown	Could not locate
Saint Croix	2014-12-08	Unknown	Could not locate
Saint Croix	2014-12-08	Unknown	Could not locate
Saint Croix	2014-12-08	Unknown	Could not locate
Saint Croix	2014-12-09	Unknown	Could not locate
Saint Croix	2014-12-09	Unknown	Could not locate
Saint Croix	2014-12-11	Unknown	Could not locate
Saint Croix	2014-12-11	Unknown	Could not locate
Saint Croix	2014-12-11	Unknown	Could not locate
Saint Croix	2014-12-12	Unknown	Could not locate
Saint Croix	2014-12-12	Unknown	Could not locate
Saint Croix	2014-12-12	Unknown	Could not locate
Saint Croix	2014-12-12	Unknown	Could not locate
Saint Croix	2014-12-12	Unknown	Could not locate
Saint Croix	2014-12-13	Unknown	Could not locate
Saint Croix	2014-12-13	Unknown	Could not locate
Saint Croix	2014-12-14	Unknown	Could not locate
Saint Croix	2014-12-15	Unknown	Could not locate
Saint Croix	2014-12-16	Unknown	Could not locate
Saint Croix	2014-12-16	Unknown	Could not locate
Saint Croix	2014-12-16	Unknown	Could not locate
Saint Croix	2014-12-16	Unknown	Could not locate
Saint Croix	2014-12-17	Unknown	Could not locate
Saint Croix	2014-12-17	Unknown	Could not locate
Saint Croix	2014-12-18	Unknown	Could not locate
Saint Croix	2014-12-18	Unknown	Could not locate
Saint Croix	2014-12-18	Unknown	Could not locate
Saint Croix	2014-12-19	Unknown	Could not locate
Saint Croix	2014-12-19	Unknown	Could not locate
Saint Croix	2014-12-21	Unknown	Could not locate
Saint Croix	2014-12-22	Unknown	Could not locate
Saint Croix	2014-12-22	Unknown	Could not locate
Saint Croix	2014-12-24	Unknown	Could not locate
Saint Croix	2014-12-24	Unknown	Could not locate
Saint Croix	2014-12-25	Unknown	Could not locate
Saint Croix	2014-12-26	Unknown	Could not locate
Saint Croix	2014-12-27	Unknown	Could not locate
Saint Croix	2014-12-29	Unknown	Could not locate
Saint Croix	2014-12-29	Unknown	Could not locate
Saint Croix	2014-12-29	Unknown	Could not locate
Saint Croix	2014-12-30	Unknown	Could not locate
Saint Croix	2015-01-01	Unknown	Could not locate
Saint Thomas	2015-01-03	Unknown	Could not locate
Saint Croix	2015-01-03	Unknown	Could not locate
Saint Croix	2015-01-06	Unknown	Could not locate
Saint Croix	2015-01-07	Unknown	Could not locate
Saint Croix	2015-01-09	Unknown	Could not locate
Saint Croix	2015-01-09	Unknown	Could not locate
Saint Thomas	2015-01-19	Unknown	Could not locate
Saint Croix	2015-01-09	Unknown	Could not locate
Saint Croix	2015-01-13	Unknown	Could not locate
Saint Croix	2015-01-13	Unknown	Could not locate
Saint Croix	2015-01-16	Unknown	Could not locate
Saint Croix	2015-01-22	Unknown	26648.8
Saint Croix	2015-01-28	Unknown	Could not locate
Saint Croix	2015-01-31	Unknown	Could not locate
Saint Thomas	2015-02-10	Unknown	Could not locate
Saint Croix	2015-02-06	Unknown	822.59
Saint Croix	2015-02-07	Unknown	Could not locate
Saint Croix	2015-02-11	Unknown	Could not locate
Saint Croix	2015-02-12	Unknown	Could not locate
Saint Croix	2015-02-15	Unknown	455.67
Saint Croix	2015-02-17	Unknown	Could not locate
Saint Croix	2015-02-20	Unknown	Could not locate
Saint Croix	2015-03-10	Unknown	1175.48
Saint Croix	2015-04-06	Unknown	656.04

## Sheet: 4-8week
Case Status	InitJPduration	Jointpaintoday	Jplastweek	FrequencyJP	Employment_status	MissedWork	DaysmissedWork	MissedChores	DaysmissedChores	Hospitalized	DaysHosp	MoreHealthcareAppt	NumHealthCareAppt
Case	0	No	No	Don't know	Child/Student	Yes	2	Yes	5	Yes	2	No	0
Case	14	No	No	Don't know	Child/Student			No	0	Yes	14	Yes	1
Case	7	No	No	Don't know	Child/Student	Yes	1	Yes	7	No	0	No	0
Case	14	No	No	Don't know	Child/Student	Yes	2	Yes		No	0	Yes	1
Case	0	No	No	Don't know	Child/Student	Yes	4	Yes		No	0	No	0
Case	4	No	No	Less than once per week	Child/Student	No	0			No	0	No	0
Case	4	No	No	Less than once per week	Child/Student					No	0	Yes	4
Case	5	No	No	Don't know	Child/Student	No	0			No	0	No	0
Case	5	No	No	Don't know	Child/Student	Yes	5	Yes	7	No	0	No	0
Case	14	Yes	Yes	Daily	Child/Student	No	0			No	0	Yes	1
Case	7	No	No	Less than once per week	Child/Student	Yes	2	Yes		No	0	No	0
Case	5	No	No	Don't know	Child/Student	Yes	1	Yes	5	No	0	No	0
Case	7	No	No	Don't know	Child/Student	Yes	7	Yes		No	0	No	0
Case	7	No	No	Don't know	Child/Student	No	0			No	0	No	0
Case	7	No	No	Don't know	Child/Student	Yes	2	Yes		No	0	No	0
Case	7	No	No	Don't know	Child/Student	No	0			No	0	No	0
Case	10	No	No	Don't know	Child/Student	Yes	5	Yes	7	No	0	No	0
Case	2	No	No	Less than once per week	Child/Student	No	0			No	0	No	0
Case	7	No	No	Don't know	Child/Student	No	0			No	0	No	0
Case	10	No	No	Don't know	Not working			No	0	No	0	No	0
Case	4	No	No	Don't know	Child/Student	No	0			No	0	No	0
Case	4	No	No	Don't know	Child/Student	No	0			No	0	No	0
Case	3	No	No	Don't know	Not working			No	0	No	0	No	0
Case	5	No	No	Don't know	Not working			Don't know		Yes	2	No	0
Case	5	Yes	Yes	Daily	Working	Yes	4	Yes	5	No	0	No	0
Case	4	No	Yes	Once per week	Working	Yes	2	Yes		No	0	No	0
Case	2	Yes	Yes	Daily	Working	Yes	2	Yes	2	No	0	No	0
Case	4	No	No	Don't know	Not working			Yes	7	No	0	No	0
Case	4	No	No	Less than once per week	Working	No	0			No	0	No	0
Case	7	No	Yes	Once per week	Working	No	0			No	0	Yes	1
Case	7	Yes	Yes	Daily	Working	Yes	5	Yes		No	0	No	0
Case	3	Yes	Yes	2-3 times per week	Not working			Yes	2	No	0	No	0
Case	56	Yes	Yes	Daily	Not working	Yes	14	Yes	3	Yes	1	No	0
Case	4	Yes	Yes	Daily	Working	Yes	4	Yes		No	0	No	0
Case	7	No	No	Don't know	Working	Yes	7	Yes		No	0	Yes	1
Case	21	No	No	Don't know	Not working			Yes	17	No	0	No	0
Case	56	Yes	Yes	Daily	Not working			Yes	3	No	0	No	0
Case	7	No	No	Don't know	Working	Yes	2	Yes		No	0	No	0
Case	12	Yes	Yes	Daily	Not working			Yes	8	No	0	No	0
Case	28	Yes	Yes	Daily	Working	Yes	5	No		No	0	Yes	2
Case	14	Yes	Yes	Daily	Working	Yes	7	Yes		No	0	Yes	1
Case	10	Yes	Yes	Daily	Not working			Yes	3	No	0	No	0
Case	14	Yes	Yes	Daily	Working	Yes	10	Yes		No	0	Yes	1
Case	56	Yes	Yes	Daily	Working	Yes	7	Yes	10	No	0	No	0
Case	30	Yes	Yes	Don't know	Working	Yes	3	Yes	3	No	0	No	0
Case	21	Yes	Yes	Daily	Not working			Yes	3	No	0	Yes	5
Case	28	Yes	Yes	Daily	Working	Yes	4	Yes		No	0	Yes	1
Case	4	Yes	Yes	Daily	Working	Yes	3	Yes	14	No	0	Yes	1
Case	14	Yes	Yes	Daily	Working	Yes	7	Yes		No	0	Yes	1
Case	8	No	No	Don't know	Working	Yes	6	Yes		No	0	No	0
Case	3	Yes	Yes	2-3 times per week	Working	No	0			No	0	No	0
Case	3	No	No	Don't know	Not working			Yes	21	Yes	3	No	0
Case	0	Don't know	Don't know	Don't know	Retired			No	0	No	0	No	0
Case	2	Yes	Yes	2-3 times per week	Not working			Yes	3	No	0	No	0
Case	10	No	Yes	Less than once per week	Working	Yes	7	Yes	21	No	0	Yes	2
Case	13	Yes	Yes	Daily	Working	Yes	0	Yes	56	No	0	Yes	1
Case	4	No	No	Don't know	Working	Yes	1	Yes	3	No	0	Yes	1
Case	7	No	No	Less than once per week	Working	Yes	5	Yes		No	0	Yes	1
Case	7	Yes	Yes	Daily	Working	Yes	3	Yes		No	0	No	0
Case	10	No	Don't know	Daily	Retired			Yes	3	No	0	No	0
Case	28	Yes	Yes	Daily	Retired			Yes	28	No	0	Yes	1
Case	0	No	No	Don't know	Working	Yes	20	Yes	20	No	0	No	0
Case	5	Yes	Yes	Daily	Retired			Yes	21	No	0	No	0
Case	56	Yes	Yes	2-3 times per week	Retired			Yes	14	No	0	Yes	6
Case	8	No	Yes	2-3 times per week	Working	Yes	7	Yes		No	0	No	0
Case	1	No	No	Don't know	Retired			Yes	1	No	0	No	0
Case	7	No	No	Don't know	Retired			Yes	7	No	0	No	0
Case	68	Yes	Yes	Daily	Not working			Yes	68	No	0	No	0
Case	54	Yes	Yes	Daily	Working	Yes	21	Yes		No	0	No	0
Case	3	No	Yes	Once per week	Retired			Yes	3	No	0	No	0
Case	7	Yes	Yes	Daily	Retired			Yes	14	No	0	Yes	1
Case	73	Yes	Yes	Daily	Retired			Yes	60	No	0	Yes	1
Case	14	No	Yes	2-3 times per week	Retired			Yes	14	No	0	No	0
Case		Yes	Yes	Daily	Retired			Yes		No	0	Yes	1
Case	56	No	Yes	Don't know	Retired			Yes	56	Yes	1	Yes	1
Case	4	Yes	Yes	Daily	Not working			No	0	No	0	Yes	1
Case	32	Yes	Yes	Daily	Retired			Yes	5	No	0	No	0
Case	14	Yes	Yes	Daily	Working	Yes	14	Yes		No	0	Yes	1
Case	5	No	No	Don't know	Retired			Yes	3	No	0	No	0
Case	1	No	Yes	Once per week	Retired			No	0	No	0	Yes	2
Case	0	Yes	Yes	Daily	Retired			Yes	5	Yes	7	Yes	1
Case		Yes	Yes	Don't know	Retired					No	0	No	0
Case	1	Yes	Yes	2-3 times per week	Retired			No	0	No	0	No	0
Case	0	Yes	Yes	Daily	Retired			No		Yes	1	Yes	1
Case	0	No	No	Don't know	Retired			Yes		No	0	No	0
Case	5	No	Yes	2-3 times per week	Retired			No		No	0	No	0

## Sheet: 6month
CaseStatus	Jointpaintoday	Jplastweek	FrequencyJP	Employment_status	MissedWork	DaysmissedWork	MissedChores	DaysmissedChores
Case	No	No					Yes	4
Case	No	No
Case	No	No					Yes	7
Case	No	No					Yes	10
Case	No	No		Child/Student	No	0	No	0
Case	No	No					Yes	2
Case	No	No		Child/Student	Yes	3	Yes	3
Case	No	No		Child/Student	Yes	2	Yes	1
Case	No	No		Child/Student	No	0	Yes	7
Case	No	No		Child/Student	No	0	No	0
Case	No	No		Child/Student	Yes	4	Yes	12
Case	No	No
Case	No	No		Child/Student	Yes	5	Yes	14
Case	No	Yes	Once per week	Child/Student	Yes	5	Yes	21
Case	Yes	Yes	Daily	Child/Student	No	0	Yes	28
Case	No	No		Child/Student	Yes	4	Yes	2
Case	No	Yes	Less than once per week	Child/Student	Yes	2.5	Yes	14
Case	No	No		Child/Student	Yes	1	Yes	4
Case	No	No		Child/Student	Yes	5	Yes	3
Case	No	Yes	Less than once per week
Case	No	No		Child/Student	No	0	No	0
Case	No	No		Child/Student	No	0	Yes	2
Case	Yes	Yes	Less than once per week	Child/Student	No	0	Yes	10
Case	Yes	Yes	2-3 times per week	Child/Student	Yes	20	Yes	28
Case	No	Yes	Less than once per week	Child/Student	No	0	Yes	14
Case	No	No		Child/Student	Yes	7	Yes	9
Case	No	No		Child/Student	No	0	No	0
Case	No	Yes	Once per week	Child/Student	Yes	10	Yes	14
Case	No	No		Child/Student	Yes	5	Yes	10
Case	No	Yes	Less than once per week	Not working			Yes	10
Case	No	No		Not working			Yes	6
Case	No	No		Working	Yes	5	Yes	7
Case	No	No		Not working			Yes	28
Case	No	Yes	Less than once per week	Child/Student	No	0	Yes	28
Case	No	Yes	Daily	Working	Yes	2	Yes	2
Case	Yes	Yes	Daily	Working	Yes	9	Yes	9
Case	No	No		Child/Student	Yes	7
Case	No	No		Working	Yes	3	Yes	3
Case	Yes	Yes	Don't know	Not working			Yes	10
Case	No	No		Working	Yes	14	Yes	112
Case	No	No		Working	No	0	Yes	4
Case	No	No		Working	Yes	3	Yes	3
Case	No	No		Not working			Yes	2
Case	No	Yes	Less than once per week	Not working			Yes	2
Case	No	No		Working	Yes	4	No	0
Case	No	No		Child/Student	Yes	2	Yes	2
Case	No	No		Not working			Yes	10
Case	No	No		Not working			No	0
Case	Yes	Yes	Daily	Working	Yes	2	Yes	3
Case	Yes	Yes	Daily	Working	Yes	10	Yes	7
Case	No	No		Child/Student	Yes	5	Yes	7
Case	No	No		Working	Yes	5	Yes	14
Case	Yes	Yes	Less than once per week	Not working			Yes	7
Case	No	Yes	2-3 times per week	Working	Yes	5	Yes	28
Case	No	Yes	Once per week	Working	Yes	20	Yes	21
Case	No	No		Working	Yes	4	Yes	120
Case	Yes	Yes	Daily	Working	Yes	10	Yes	9
Case	No	No		Working	Yes	12	Yes	84
Case	Yes	Yes	Once per week	Working	Yes	10	Yes	14
Case	Yes	Yes	Once per week	Not working			Yes	21
Case	Yes	Yes	Daily	Working	Yes	20	Yes	42
Case	Yes	Yes	Daily	Working	Yes	0	Yes	140
Case	No	No		Working	Yes	2	Yes	0
Case	No	No		Working	No	0	Yes	3
Case	No	No		Working	Yes	5	Yes	5
Case	No	Yes	2-3 times per week	Working	Yes	8	Yes	10
Case	No	Yes	Once per week	Working	Yes	20	Yes	28
Case	No	Yes	Daily	Working	Yes	7	Yes	7
Case	No	No		Working	Yes	5	Yes	4
Case	No	Yes	Less than once per week	Working	Yes	20	Yes	56
Case	Yes	Yes	Daily	Working	Yes	15	Yes	28
Case	Yes	Yes	Daily	Working	No	0	No	0
Case	No	No		Working	Yes	5	Yes	5
Case	No	No		Working	Yes	4	Yes	4
Case	Yes	Yes	Less than once per week	Working	Yes	5	Yes	28
Case	No	No		Working	Yes	5	Yes	7
Case	Yes	Yes	Daily	Working	Yes	7	Yes	60
Case	Yes	Yes	Daily	Working	Yes	4	Yes	112
Case	Yes	Yes	2-3 times per week	Working	Yes	3	Yes	21
Case	Yes	Yes	2-3 times per week	Working	No	0	Yes	70
Case	Yes	Yes	2-3 times per week	Working	Yes	6	Yes	14
Case	No	Yes	Once per week	Working	Yes	10	Yes	84
Case	No	No		Not working			Yes	14
Case	No	Yes	Once per week	Working	Yes	5	Yes	35
Case	No	Yes	Daily	Working	Yes	7	Yes	28
Case	No	Yes	Once per week	Working	Yes	10	Yes	14
Case	No	No		Not working			Yes	14
Case	No	Yes	Once per week	Working	Yes	3	Yes	3
Case	Yes	Yes	Daily	Working	Yes	60	Yes	140
Case	No	Yes	Daily	Retired			Yes	112
Case	Yes	Yes	Daily	Working	Yes	5	Yes	2
Case	Yes	Yes	Daily	Working	Yes	4	Yes	13
Case	Yes	Yes	Daily	Working	No	0	No	0
Case	No	No		Working	No	0	No	0
Case	Yes	Yes	Once per week	Working	No	0	No	0
Case	No	Yes	Once per week	Working	Yes	3	Yes	84
Case	Yes	Yes	2-3 times per week	Not working			Yes	56
Case	Yes	Yes	Daily	Not working			Yes	14
Case	Yes	Yes	Daily	Working	Yes	5	Yes	5
Case	Yes	Yes	Daily	Not working			Yes	42
Case	Yes	Yes	Daily	Not working			Yes	8
Case	No	No		Retired			Yes	112
Case	No	No		Retired			No	0
Case	No	No		Not working			Yes	7
Case	No	No		Working	Yes	2	No	0
Case	No	Yes	Less than once per week	Retired			Yes
Case	No	Yes	Don't know	Working	Yes	10	Yes	14
Case	Yes	Yes	Don't know	Not working			Yes	14
Case	Yes	Yes	2-3 times per week	Retired			No	0
Case	Yes	Yes	2-3 times per week	Not working			Yes	112
Case	No	No		Working	Yes	10	Yes	28
Case	Yes	Yes	2-3 times per week	Not working			Yes	140
Case	Yes	Yes	Daily	Working	Yes	10	Yes	14
Case	Yes	Yes	Less than once per week	Working	Yes	14	Yes	14
Case	No	No		Not working			No	0
Case	No	No		Not working			Yes	2
Case	No	No		Retired			Yes	56
Case	Yes	Yes	Once per week	Retired			No	0
Case	Yes	Yes	Daily	Retired			Yes	112
Case	Yes	Yes	Daily	Working	Yes	24	Yes	140
Case	No	No		Retired			Yes	14
Case	Yes	Yes	Daily	Retired			Yes	21
Case	No	Yes	Daily	Retired			Yes	49
Case	No	No		Retired			Yes	112
Case	No	No		Retired			No	0
Case	Yes	Yes	Daily	Working	No	0	Yes	21
Case	No	No		Not working			No	0
Case	Yes	Yes	Daily	Working	Yes	15	Yes	21
Case	No	No		Retired			Yes	2
Case	Yes	Yes	2-3 times per week	Retired			Yes	112
Case	Yes	Yes	Daily	Retired			Yes
Case	Yes	Yes	Daily	Retired			No	0
Case	Yes	Yes	Daily	Retired			Yes	14
Case	No	No		Retired			Yes	21
Case	Yes	Yes	Daily	Retired			Yes	140
Case	Yes	Yes	2-3 times per week	Working	Yes	5	Yes	6
Case	No	Yes	Daily	Working	Yes	2	Yes	9
Case	Yes	Yes	Daily	Retired			Yes	60
Case	No	No		Working	Yes	21	Yes	21
Case	No	No		Retired
Case	Yes	Yes	Daily	Retired			Yes	140
Case	No	Yes	Daily	Retired			Yes	3
Case	No	No		Not working			Yes	6
Case	No	No		Not working			Yes	28
Case	Yes	Yes	2-3 times per week	Working	Yes	10	Yes	10
Case	No	No		Retired			Yes	2
Case	Yes	Yes	2-3 times per week	Retired			Yes	14
Case	No	No		Retired			Yes	7
Case	Yes	Yes	2-3 times per week	Retired
Case	Yes	Yes	Daily	Retired			Yes	21
Case	Yes	Yes	2-3 times per week	Retired			No	0
Case	No	No		Retired			No	0
Case	No	Yes	2-3 times per week	Retired			Yes	21
Case	Yes	Yes	Daily	Retired			Yes	4
Case	Yes	Yes	Daily	Retired			No	0
Case	No	No		Retired			Yes	10
Case	No	No		Working	Yes	8	Yes	21
Case	Yes	Yes	Daily
Case	No	No
Case	No	No		Working	Yes	5	Yes	5
Case	No	No		Retired			Yes	3
Case	No	No		Retired			Yes	3
Case	No	No		Not working			Yes	14
Case	No	No		Working	Yes	10	Yes	14
Case	No	No		Working	No	0	No	0

## Sheet: 12month
CaseStatus	MedicalAttention	Med_visits	Medication	Type_medication	Jointpaintoday	Jplastmonth	FrequencyJP	Employment_status	MissedWork	DaysmissedWork	MissedChores	DaysmissedChores
Case	No	0	No	0	No	No		Child/Student	No		No
Case	No	0	No	0	No	No		Child/Student	No		No
Case	No	0	No	0	No	No		Working	No		No
Case	Yes	1	No	0	Yes	Yes	Less than once per week	Retired			No
Case	No	0	No	0	No	Yes	Daily	Working	No		No
Case	No	0	Yes	Prednisone	Yes	Yes	Once per week	Working	Yes	3	Yes	24
Case	No	0	No	0	No	Yes	Less than once per week	Working	No		No
Case	No	0	No	0	No	No		Child/Student	No		No
Case	No	0	No	0	No	No		Retired			No
Case	Yes	3	Yes	Prednisone	Yes	Yes	Daily	Retired			No
Case	No	0	No	0	No	No		Working	No		No
Case	Yes	17	Yes	Prednisone, vicodin	No	Yes	Daily	Retired			Yes	140
Case	No	0	No	0	No	Yes	Less than once per week	Retired			No
Case	Yes	3	Yes	tylenol w/ codene	Yes	Yes	Daily	Working	Yes	40	No
Case	No	0	No	0	No	No		Working	No		No
Case	No	0	No	0	No	Yes	2-3 times per week	Working	No		No
Case	No	0	No	0	No	No		Retired			No
Case	Yes	1	Yes	meloxicam	Yes	Yes	Daily	Working	No		No
Case	No	0	No	0	No	No		Working	No		No
Case	No	0	No	0	No	No		Child/Student	No		No
Case	No	0	No	0	No	No		Child/Student	No		No
Case	Yes	3	Yes	Ibuprofen	Yes	Yes	Daily	Not working			No
Case	No	0	No	0	Yes	Yes	Daily	Not Working			No
Case	Yes	3	Yes	Prednisone	Yes	Yes	Daily	Working	No		No
Case	Yes	1	No	0	Yes	Yes	Daily	Child/Student	Yes	60	Yes	168
Case	No	0	No	0	No	No		Retired			Yes	2
Case	No	0	No	0	No	No		Not Working			No
Case	No	0	No	0	No	No		Retired			No
Case	No	0	Yes	Pain killers	No	No		Working	No		No
Case	Yes	1	No	0	Yes	Yes	Daily	Not Working			Yes	10
Case	Yes	1	No	0	No	Yes	Less than once per week	Retired
Case	No	0	No	0	No	No		Not Working			No
Case	No	0	No	0	No	No		Retired			No
Case	No	0	No	0	No	No		Not Working			No
Case	Yes	6	No	0	Yes	Yes	Daily	Retired			Yes	42
Case	Yes	2	Yes	Certex for itchy rash	No	No		Working	No		No
Case	Yes	3	Yes	Prednisone	Yes	Yes	2-3 times per week	Not Working			Yes	18
Case	No	0	No	0	Yes	Yes	Daily	Retired			No
Case	No	0	No	0	No	No		Working	No		No
Case	No	0	No	0	No	No		Not Working			No
Case	No	0	No	0	No	No		Retired			No
Case	No	0	No	0	No	No		Child/Student	No		Yes
Case	No	0	No	0	No	No		Working	No		No
Case	No	0			No	No		Child/Student	No		No
Case	No	0	No	0	No	No		Working	No		No
Case	Yes	1	No	0	Yes	Yes	Daily	Retired			No
Case	No	0	No	0	Yes	Yes	Daily	Retired			No
Case	No	0	No	0	No	No		Child/Student	No		No
Case	Yes	2	Yes	Pain killers	No	No		Working	No		No
Case	Yes	1	Yes	Prednisone	Yes	Yes	Daily	Retired			No
Case	No	0	No	0	No	No		Child/Student	No		No
Case	No	0	No	0	No	No		Child/Student	No		No
Case	No	0	Yes	Cream	No	No		Working	No		No
Case	No	0	No	0	No	Yes	2-3 times per week	Child/Student	Yes	3	No
Case	Yes	1	Yes	Steroid shot	Yes	Yes	Daily	Retired			No
Case	No	0	No	0	No	No		Not Working			No
Case	No	0	No	0	No	No		Retired			No
Case	No	0	No	0	No	Yes	Daily	Child/Student	No		No
Case	No	0	No	0	No	No		Retired			No
Case	No	0	No	0	No	No		Not Working			No
Case	Yes	1	No	0	No	No		Child/Student			No
Case	Yes	2	Yes	Prednisone	Yes	Yes	Daily	Working	No		Yes	168
Case	No	0	No	0	Yes	Yes	Daily	Retired			Yes	24
Case	No	0	No	0	No	No		Retired			No
Case	No	0	No	0	No	Yes	once per week	Not Working			Yes	4
Case	No	0	No	0	No	No		Working	No		Yes	32
Case	Yes	1	No	0	Yes	Yes	Daily	Not Working			Yes	5
Case	No	0	Yes	Tablet (can't remember name)	No	No		Working	No		No
Case	Yes	3	Yes	Turbinafine HCl 250	No	No		Working	No		No
Case	No	0	No	0	No	Yes	2-3 times per week	Not Working			No
Case	No	0	No	0	No	No		Working	No		No
Case	No	0	No	0	No	Yes	Once per week	Child/Student	No		No
Case	No	0	Yes	Can't recall	No	No		Retired			No
Case	No	0	No	0	No	No		Working	No		No
Case	No	0	No	0	No	No		Working	No		No
Case	No	0	No	0	No	No		Working	No		No
Case	No	0	No	0	No	No		Child/Student	No		No
Case	No	0	No	0	No	No		Child/Student	No		Yes	1
Case	No	0	No	0	No	No		Retired			No
Case	No	0	Yes	Antibiotic, can't remember name	Yes	Yes	Less than once per week	Retired			No
Case	Yes	1	No	0	No	No		Working	No		No
Case	No	0	No	0	No	No		Child/Student	No		No
Case	No	0	No	0	No	No		Not working	No		No
Case	No	0	No	0	No	No		Retired			No
Case	No	0	No	0	Yes	Yes	Once per week	Child/Student	No		No
Case	No	0	Yes	Prednisone	Yes	Yes	Once per week	Working	No		No
Case	No	0	No	0	No	Yes	Less than once per week	Working	No		Yes	1
Case	No	0	No	0	No	No		Retired			No
Case	No	0	No	0	No	No		Child/Student	No		No
Case	No	0	No	0	No	No		Child/Student	No		No
Case	No	0	No	0	No	No		Child/Student	No		No
Case	No	0	No	0	No	Yes	2-3 times per week	Working	Yes	2	Yes
Case	Yes	1	Yes	Prednisone	Yes	Yes	2-3 times per week	Working	No		No
Case	No	0	No	0	No	No		Working	No		No
Case	No	0	Yes	Tramadol	Yes	Yes	Daily	Working	No		No
Case	No	0	Yes	Tramadol	Yes	Yes	Daily	Working	No		No
Case	No	0	No	0	No	No		Child/Student	No		No
Case	No	0	Yes	Doesn't Remember	No	No		Child/Student	No		No
Case	No	0	No	0	No	No		Child/Student	No		No
Case	No	0	No	0	No	No		Working	No		No
Case	No	0	No	0	No	No		Retired			No
Case	No	0	No	0	No	No		Child/Student	No		No
Case	Yes	5	Yes	Steroid shot	Yes	Yes	Daily	Working	Yes	5	Yes	4
Case	No	0	No	0	No	No		Working	No		No
Case					No	No
Case	No	0	No	0	No	No		Working	No		No
Case	No	0	No	0	No	Yes	Less than once per week	Not working			No
Case	Yes	1	Yes	Tylenol #3	No	No		Working	No		No
Case	No	0	No	0	No	No		Child/Student	No		No
Case	No	0	No	0	No	No		Working	No		No
Case	No	0	No	0	No	No		Retired			No
Case	Yes	2	No	0	Yes	Yes	2-3 times per week	Retired			No
Case	No	0	No	0	No	No		Child/Student	No		No
Case	No	0	No	0	No	No		Child/Student	No		No
Case	No	0	No	0	Yes	Yes	2-3 times per week	Working	No		No
Case	No	0	Yes	Can't recall	No	No		Retired			No
Case	Yes	1	No	0	Yes	Yes	Daily	Retired			No
Case	No	0	No	0	No	No		Not working			No
Case	Yes	1	Yes	Percoset	No	Yes	Once per week	Retired			No
Case	Yes	4	Yes	Oxycodiene	Yes	Yes	Daily	Retired			Yes	2
Case	No	0	No	0	No	No		Child/Student	No		No
Case	No	0			No	No		Not Working			No
Case	Yes	3	No	0	No	Yes	Less than once per week	Working	No		No
Case	Yes	2	Yes	Steroid pills	Yes	Yes	Daily	Retired			Yes	168
Case	No	0	No	0	Yes	Yes	Daily	Retired			No
Case					No	Yes	Less than once per week	Working	No		No
Case	No	0	No	0	Yes	Yes	Daily	Retired			No
Case	No	0	No	0	No	No		Retired			No
